# Supplementary material for: Inferring Aggregated Functional Traits from Metagenomic Data Using Constrained Non-negative Matrix Factorization: Application to Fiber Degradation in the Human Gut Microbiota
Source: PLoS Comput Biol. 2016 Dec 16;12(12):e1005252. doi: 10.1371/journal.pcbi.1005252 (PMC5161307; doi:10.1371/journal.pcbi.1005252)
Supplement: S1 tsv File — This file contains the abundance matrix of the 86 functional markers of fiber degradation in 1408 samples. (TSV) [file pcbi.1005252.s004.tsv]

0.000365609554656	2.80672481768e-05	3.09245069845e-05	0.000272841027213	0.000236424503221	7.54120081145e-08	0.000334060660235	0.00025850586944	1.09574582387e-07	0.000970064853604	0.000326370646019	9.5063411335e-05	9.98047681619e-05	0.000125416034221	0.0	0.000226043233333	8.29309446059e-05	0.000106784413665	1.15161609533e-06	0.000173302797543	3.36574214919e-05	0.000105152976513	1.41008124866e-05	4.48497239804e-05	0.00011555963528	0.000120242849797	2.07766668234e-05	5.86976908118e-05	1.88948955199e-08	9.60719275778e-05	1.35317284827e-05	4.33087036462e-06	1.47840817396e-05	0.000344793743588	0.000260094976187	4.23759307291e-08	0.000251085702731	0.000308285828052	3.5133106247e-05	8.68070870568e-06	0.000374130134661	0.000167115794468	1.05256539127e-07	9.82262363312e-05	0.00023779364678	5.98670410771e-07	3.3858178701e-05	0.000438199676131	2.80858429666e-06	1.17071331097e-05
0.000207915922079	9.23783123988e-05	1.35879481062e-05	0.000270527841795	0.000275414431137	4.20560407355e-07	0.00030355284765	0.000280713004181	5.54121168777e-06	0.000905188886107	0.00029178809235	4.9079126285e-05	5.42244986112e-05	9.62523174014e-05	1.20928889243e-06	0.000242904616716	8.58919132706e-05	0.000107635716382	8.28249986617e-06	0.000176040130528	8.0507771373e-05	0.000118583032397	3.96367602914e-05	0.000134557450535	0.000121423354687	0.000125152573699	6.97435825591e-05	6.80225335784e-05	3.07607809413e-07	0.000190452505597	2.17726974951e-05	2.109685659e-05	3.64715847576e-05	0.00029868293955	0.000405998636295	9.5016750523e-07	0.000232459482192	0.000343546090629	5.25617502522e-05	7.19173989518e-06	0.000271584303988	0.00011665117718	2.48497163375e-08	9.26521306684e-05	0.000184563126285	2.76532416977e-06	0.00014516191676	0.000194555924946	4.41509743719e-06	2.12008579504e-05
0.000324368429056	6.1281777068e-05	4.69901585352e-05	0.000289446054194	0.000284118427902	2.88751230205e-06	0.000379062957465	0.000291275342725	2.15846022917e-07	0.000977431291271	0.000326956708533	6.10789120902e-05	6.51223763465e-05	5.78518306437e-05	0.0	0.000310962124427	0.000102635745116	0.000120681470511	2.00498908482e-06	0.000236085615899	9.99418132499e-05	6.59359028633e-05	1.14474544956e-05	5.52599362347e-05	0.000128603690256	0.000127342969874	5.84412042552e-05	5.58857816342e-05	2.67237455326e-07	0.000166810306717	1.49171278366e-05	8.29141718522e-06	2.36262491381e-05	0.000357365315631	0.000338973235744	3.84802745509e-07	0.000199425196119	0.000323440359977	6.10007594594e-05	1.41356444179e-05	0.000331908191485	0.000186321075431	2.90798421835e-08	9.40004529415e-05	0.000218502575928	6.35275936794e-07	9.57272200397e-05	0.000353048815505	3.60182091963e-06	1.25362728797e-05
0.000241560589881	2.84651719721e-05	2.48553426471e-05	0.000162822641053	0.000200989485985	0.0	0.000262897035698	0.000176611401231	0.0	0.000765292488941	0.000238008198946	5.03939465681e-05	8.85812162029e-05	0.000128939621315	0.0	0.000254288738743	7.13241046363e-05	8.89056304987e-05	2.92312528717e-06	0.00016234041226	2.65768541056e-05	8.94311113431e-05	1.18552398977e-05	7.12114388086e-05	9.21664915982e-05	0.000112449089843	3.23184626584e-05	9.10711032005e-05	0.0	0.000170894925116	5.66526242008e-06	6.67500319483e-06	6.12197662452e-06	0.000168127119629	0.000192542954724	0.0	0.00015852134009	0.000194171409998	2.6709953609e-05	3.07769352308e-06	0.000319082243348	8.30078682989e-05	0.0	7.25919005807e-05	0.000178289682933	5.0366228564e-07	4.80375804818e-05	0.00024570235534	5.19016022489e-06	1.50744133569e-05
0.000244531825067	3.06107832902e-05	1.51037559504e-05	0.000259202075349	0.000218011380475	0.0	0.000312251622494	0.000249966543993	1.3060933907e-07	0.00104040568996	0.000298534698838	0.00012092163163	0.00013702858797	0.000140030607493	0.0	0.000278560398148	0.000120494332043	0.000197047868575	4.38221182974e-07	0.000205725451634	4.13732006713e-05	0.000133858272817	1.38909780455e-05	6.02883706728e-05	0.000169298552605	0.000165126272575	2.64015867438e-05	0.000101713496798	3.08134665994e-08	0.000150352041601	1.17649999285e-05	5.51455388029e-06	8.29246464758e-06	0.00034810621633	0.000250400867407	2.03871576595e-08	0.00024815193161	0.00024102083804	4.01583089841e-05	1.06916962537e-05	0.000427458974682	0.000203047139771	1.03445209298e-07	8.28159326165e-05	0.000234646522142	4.02263085863e-08	5.76881403031e-05	0.000423761996899	6.02819535547e-06	2.00820826648e-05
0.000216999500797	7.80705244275e-05	3.03192959448e-05	0.000251494244278	0.000269579906486	1.91610759738e-07	0.000354017370563	0.000291377279726	1.1095323931e-07	0.000956934301251	0.000313031410471	4.03893784241e-05	4.14887632637e-05	8.46248067853e-05	2.42829397324e-08	0.000205042704395	0.00011430448787	0.000105368548251	7.09051685193e-07	0.000229383388294	7.62517577922e-05	9.20132599307e-05	1.81421122533e-05	9.25755808473e-05	7.42825507694e-05	0.000101194939777	3.02748000947e-05	4.77339060265e-05	0.0	0.000141100021622	5.2844766088e-05	1.0440052865e-05	2.62115605086e-05	0.000323554629328	0.000263085039928	0.0	0.000197078841887	0.000342539286082	6.95953934274e-05	6.76406203819e-06	0.000268837144355	0.000110495797862	1.69840775879e-07	0.000100346038551	0.000149199452403	1.10132487489e-06	9.17423130127e-05	0.000185600095328	3.61912108505e-06	1.74798081151e-05
0.00026288367701	6.00179375864e-05	2.29997574817e-05	0.000272842264682	0.000271972807402	9.68184771284e-08	0.000317813689759	0.000267359761627	1.48582262e-07	0.0010223155675	0.000302881586322	5.74742136643e-05	5.45927590103e-05	0.000125693434843	1.10428742284e-08	0.000328918465766	0.000205847348596	0.000154876747985	1.10153585641e-06	0.000228722395197	7.02344179015e-05	0.000131494787154	1.20885210081e-05	0.000124574042995	9.00765998335e-05	0.000165898896747	4.01004511413e-05	8.35289741175e-05	0.0	0.000181824521337	1.45714014226e-05	5.03581292582e-06	1.17389603164e-05	0.000320706207947	0.000337751953948	3.0999279224e-08	0.000237875098758	0.000305255272007	5.63624310866e-05	6.67082501444e-06	0.000371227644739	0.000132239541027	6.48219598582e-08	9.57921131299e-05	0.000212771527809	4.91086316855e-07	5.72269170968e-05	0.000209578361591	1.15475151852e-06	1.31557254722e-05
0.000265904513156	4.03116838625e-05	2.04729757278e-05	0.000264553749281	0.00026564803481	3.59438516799e-07	0.000360378128446	0.000288451671814	1.76351517938e-07	0.00104683066389	0.000311721196493	0.000100359349392	0.000114345440399	0.000129021195767	5.08082256861e-08	0.000315946730805	0.000111797318525	0.000133663114516	1.19264483887e-06	0.000222771440253	5.98053502001e-05	0.000139649965586	4.74284942833e-06	6.19626633379e-05	0.000141639070159	0.000128395765986	2.64449040013e-05	7.38366297354e-05	6.87253494284e-08	0.00013953653074	1.1562361241e-05	6.42678526606e-06	1.99100204587e-05	0.00032845234998	0.000302092307521	1.50550626512e-07	0.00023352185599	0.000321908457201	4.49152304713e-05	1.06894379873e-05	0.000345854313211	0.000161321446253	5.58019548197e-08	9.85168474245e-05	0.000235146768007	2.41287021195e-07	4.40317611782e-05	0.000309744316325	4.27052871354e-06	5.39494984911e-06
0.000235247871524	4.93341010696e-05	1.02751687296e-05	0.0002403547337	0.00022030663042	1.78140511698e-08	0.000291897545662	0.000251086023906	1.69318235134e-07	0.000813231361122	0.000229420206668	3.80154119096e-05	3.62606305285e-05	7.32432079385e-05	0.0	0.00033287436498	0.000173301217173	0.00012939256217	1.89297149121e-06	0.000250834892969	4.8008539374e-05	5.25165182773e-05	2.33550776877e-05	5.6527076555e-05	0.000196902102482	0.000212138713844	3.7045086765e-05	0.000145356242074	0.0	0.000197094656591	4.78101351019e-06	6.25364726811e-06	7.90577291915e-06	0.000241240976237	0.00027152180785	7.66380932499e-08	0.000240851156207	0.000318567676921	4.98205077138e-05	5.20383115393e-06	0.000218530689596	5.33016005322e-05	1.26330721443e-07	7.09250188091e-05	0.000225113455204	1.81336506242e-06	5.12656383175e-05	0.00011034900628	3.84909212642e-06	3.8049539223e-06
0.000296667905324	4.05965925996e-05	7.92549760839e-06	0.000289599769385	0.000255472363566	6.66295007047e-08	0.000323045200117	0.000298358885495	3.81926372884e-07	0.00102892102305	0.000283426506055	6.51714761448e-05	6.87457201919e-05	0.000120826172888	3.89724324102e-08	0.00037715032601	0.000153404033308	0.000154796020601	3.80581715681e-06	0.000287189593901	5.0241951926e-05	0.000110532819301	5.34327515103e-05	0.000103936772797	0.000190293269571	0.000191084353808	3.79680884326e-05	0.000110937619352	0.0	0.000172472112629	1.8278009268e-05	5.54597684337e-06	1.12633847735e-05	0.000301955887374	0.000324344202954	2.33017267901e-07	0.00025146699032	0.00041252925546	6.58759455411e-05	1.34514914465e-05	0.000295372782447	9.98244562485e-05	9.71981780427e-08	9.26350409819e-05	0.000283322958299	1.52647740432e-06	6.76778558355e-05	0.000226087465389	2.8413802343e-05	6.4678655117e-06
0.000224262171606	9.39703722119e-06	6.70244663454e-07	0.000205356769787	0.0001900483085	0.0	0.000171548381436	0.000205452372875	3.33860128344e-07	0.00141919984253	0.000189488173418	0.000168196654624	0.00018810599825	0.000192499160844	2.98969299632e-07	0.000408501240153	0.000146399259874	0.000150359769452	6.78655645341e-07	0.000199286693977	9.01301639941e-06	0.000249998833996	6.30479184802e-05	7.94625048219e-05	0.000213991361765	0.000187840794496	7.69578876108e-06	0.00015138613204	6.23360361807e-07	0.000157236799508	2.09739775826e-07	5.41582244472e-07	1.17721252751e-06	0.000219347151201	0.000376378950425	3.07876844426e-07	0.000221006521244	0.000179292213694	6.14014103099e-06	2.02612144023e-06	0.0004989073239	0.000218291988406	0.0	6.02762138271e-05	0.000312695563947	9.35018074417e-08	2.02730111708e-05	0.000373854886331	8.532094309e-06	1.09052923126e-06
0.000275687075381	1.0198450895e-05	1.60577305776e-05	0.000190234742974	0.000201168434827	0.0	0.000175676661871	0.000212333261028	3.00543376537e-08	0.00117312857013	0.000193555743289	0.000177736419873	0.000224898541893	0.00022057874777	1.16664601435e-08	0.000372490675452	0.000149460307276	0.000155435253671	4.12852031633e-07	0.000225231016629	1.06888398142e-05	0.000184653139202	4.1306639837e-05	5.19471493996e-05	0.000199268555136	0.000155549696514	8.68088186688e-06	0.000143832680175	4.74234029211e-08	0.000128530959461	9.74943327939e-07	1.12017651218e-06	2.9500659865e-06	0.000211638864907	0.000355808045936	6.43586032798e-08	0.000212094914982	0.000182461528971	7.75343280669e-06	1.06622022465e-06	0.000503777361727	0.000183148549276	0.0	6.41849212457e-05	0.000355125107299	1.00388364614e-07	1.25265325992e-05	0.000351967833205	2.61588819324e-06	3.11155350269e-06
0.000206630530852	0.000117702089248	1.40014121687e-05	0.000225711247817	0.000229225806694	9.26729419572e-08	0.000253929522771	0.000260899053361	2.12882158242e-07	0.000589382350835	0.000209183087844	1.94713880221e-05	2.16074151904e-05	5.60432001966e-05	1.01032069778e-08	0.000137672559783	4.40521171372e-05	5.8190438286e-05	2.41962325385e-06	0.000248207743265	0.000269135327928	5.25680542067e-05	5.32083857709e-06	4.44927204004e-05	5.20789073962e-05	3.95867006496e-05	0.000123677581982	2.69116073507e-05	0.0	0.00016266091913	2.71349373501e-05	8.18495415049e-06	2.33214376541e-05	0.000295234864007	0.000377546421683	0.0	9.16968117358e-05	0.000245977669791	4.08706032048e-05	3.47636599726e-06	0.000105843618853	7.98612509481e-05	2.52984302724e-08	7.69365756571e-05	0.000188528739652	4.34946301097e-07	6.17158553333e-05	9.27996995507e-05	5.32428404228e-06	3.05203036568e-06
0.000191755647796	5.08121210033e-05	1.69884102078e-05	0.000126153632312	0.000182830598437	0.0	0.000168976174803	0.000141365831934	3.19976512123e-08	0.000605753455366	0.000127070693523	3.56946399804e-05	7.55651337042e-05	0.000145199759211	2.4432711309e-08	0.000191404621549	5.43623230824e-05	9.1889360369e-05	6.58254077558e-07	0.000148487119144	0.000116772945252	6.86485917553e-05	6.74346895136e-06	6.63822833456e-05	0.000102509709002	5.89749884888e-05	7.02670368888e-05	6.69466010923e-05	6.59261951703e-08	9.37860458405e-05	1.76876012353e-06	1.45260452105e-06	2.05131479578e-05	0.00014080009501	0.000244375748315	0.0	0.00010158723193	0.000185128537474	1.44264197293e-05	2.93056786143e-06	0.000330843430693	8.80261104524e-05	6.09357660536e-08	5.23295473997e-05	0.000168008067653	3.41197903959e-07	2.81580008196e-05	0.0001272136091	3.06062123706e-06	2.11376795642e-06
0.000345191132799	1.24903375997e-05	8.08371546722e-05	0.000210922214325	0.000222513261732	0.0	0.000221176660805	0.000214868825952	8.17235222982e-08	0.000947290346131	0.000296255417928	0.000108957095868	0.000115232763683	0.000192302461871	4.38016187496e-08	0.000302638362098	0.000201951557126	0.000221201928166	2.40433506142e-07	0.000225596200817	1.0710896992e-05	0.000172833813328	4.74790993913e-05	9.63805179597e-05	0.000226858057454	0.000178937882358	5.5045725168e-06	0.000119908508407	0.0	0.000178444492592	1.74008094901e-06	9.24546162251e-07	3.91948451464e-06	0.000296889295265	0.00023174561786	1.33476089617e-07	0.000252154843257	0.000246728969527	8.53252511412e-06	8.55781169516e-06	0.000537017022558	0.000213825132161	2.08152692571e-07	6.88427550859e-05	0.000260456671202	6.69589464892e-08	1.63003675654e-05	0.000423406312414	1.29308468117e-06	2.14510175923e-06
0.000282595214447	9.55717808633e-06	3.32904976369e-05	0.000208733827983	0.000159391685759	0.0	0.000152681066005	0.00016550964166	5.17145301379e-08	0.00094540068541	0.000288014338169	0.000161821848573	0.000129626332509	0.000148574430127	0.0	0.000231103302156	0.000142368276861	0.000179082518331	8.08648976735e-07	0.000146557341571	1.39512919016e-05	0.000165385770936	7.87128041577e-05	9.03725355437e-05	0.000195787265847	0.000168407869705	1.19663211655e-05	0.000103724111683	0.0	0.000212957886576	6.60473929816e-06	2.16814875745e-06	1.64086052967e-05	0.00029372047032	0.000262283688926	1.50925184632e-07	0.000194929566267	0.000173231068636	1.58520316734e-05	4.36675675063e-07	0.000490745119046	0.000151866548101	9.95144145682e-08	6.92600713138e-05	0.000214035225477	5.31148306645e-07	1.13389636338e-05	0.000379172933421	5.29513287596e-07	1.17124934836e-05
0.000218362082045	2.40631149291e-05	3.03614152194e-05	0.000201148763099	0.000211850148788	1.8560886958e-07	0.000269413887413	0.000224609946668	1.64384111224e-07	0.000851742622363	0.000215451506978	4.91481389412e-05	5.55340111796e-05	9.28136815622e-05	1.06125031756e-08	0.000253801366548	0.000145025168672	0.000115148478621	4.28862399608e-07	0.000191120847199	3.31570074005e-05	7.59624608252e-05	2.61157173322e-05	4.7109871907e-05	5.87346283742e-05	0.000158928964303	2.27020567691e-05	0.000125452435086	0.0	0.000146541411647	1.26169649753e-05	3.77212083392e-06	8.96217442573e-06	0.000255299428376	0.000253347631258	0.0	0.000210086749959	0.000237752204026	1.92098988977e-05	1.66628430233e-06	0.00024963055287	7.62386203052e-05	5.73526445164e-08	7.04831148978e-05	0.000219870504768	5.36634604948e-07	4.89102958981e-05	0.000156094371947	4.02490262338e-06	6.74533430385e-06
0.000172801122309	8.6352810036e-05	9.86877730851e-06	0.000243926235684	0.000220460232386	9.99432240748e-07	0.000268133752954	0.000239115518407	3.79266762685e-07	0.000958971222734	0.00028038716947	5.24790872038e-05	4.95072838331e-05	0.000124339264581	1.30492373497e-08	0.000252873985832	0.000118706127985	0.000101703174375	6.09927839907e-06	0.000177850885483	7.8639572411e-05	9.79640804268e-05	1.2519167446e-05	7.61750634503e-05	0.000109378871346	0.000109256873545	4.11882307568e-05	6.71928596937e-05	3.52104421592e-08	0.000148322405781	1.27746840408e-05	9.18664581286e-06	2.08054555411e-05	0.000260217559343	0.000234832503303	2.46792222989e-08	0.000204030914088	0.000249291469823	6.99517870057e-05	4.80847681307e-06	0.000285722818522	0.000109483353926	0.0	8.86391243306e-05	0.000205176047149	7.4732708518e-07	6.7746746953e-05	0.000162708500041	2.46496720878e-06	6.71758725153e-06
0.000171935309943	0.000119711655025	2.34867463831e-05	0.000282097588047	0.000267505022958	1.26929611846e-06	0.000324181649828	0.000276276436049	1.22235133082e-07	0.00104287567437	0.000324411738356	5.46525508427e-05	5.70383705231e-05	9.63073914179e-05	1.33213699473e-07	0.000212755702009	9.18453223642e-05	9.48349053265e-05	7.83619307244e-06	0.000188059330474	8.85119717218e-05	8.26814560428e-05	1.18869091931e-05	9.5623971424e-05	7.91003172267e-05	0.00010229222089	5.11030888204e-05	4.68985032338e-05	1.30708112649e-07	0.000133967452725	2.50024024475e-05	1.29604790666e-05	1.42156432831e-05	0.000275916529197	0.000287172691137	3.35939681448e-07	0.000235532296393	0.000304178956378	0.000116258616873	7.56434447359e-06	0.000303634249955	0.000143338022725	2.31130199197e-08	9.33246646915e-05	0.000216612363183	1.24232389145e-06	9.68348065261e-05	0.000165364007829	6.96728473837e-06	9.78507128527e-06
0.000299140960539	8.10907849674e-06	1.93989941368e-05	0.000216185720575	0.000197209326804	3.8388373397e-08	0.000226479478882	0.00020434870288	1.49377352549e-08	0.000952826234426	0.000225635467908	8.09921494422e-05	0.000104351385611	0.000177976421456	0.0	0.000423062597116	0.00017416792041	0.000163287700631	2.8617665711e-07	0.000197435576863	7.33815527613e-06	8.33787172753e-05	1.16603657911e-05	1.71671226106e-05	0.00012396840069	0.00018740458076	8.16134729727e-06	0.000162947608288	0.0	0.000169347266013	2.5795947923e-06	5.86175791232e-06	6.35239025573e-06	0.000212945941509	0.000274248471592	2.15717143561e-08	0.000198827840728	0.000229702584439	1.10645048829e-05	2.38505552025e-06	0.000295464543614	8.10414912766e-05	0.0	6.93923594319e-05	0.000245366051999	3.5169844288e-08	8.67032085472e-06	0.000181363964098	1.59610018324e-07	2.94254187678e-06
0.000278240693965	3.23216522422e-05	3.06879677755e-05	0.000218865227717	0.00022377253747	0.0	0.000263734869734	0.000234906640367	1.3231927332e-08	0.000893898617675	0.000247163696913	9.20911353687e-05	0.000110183624576	0.000173654016076	1.04716246104e-08	0.000317031460941	0.000110081927659	0.000117450066484	1.92548351668e-06	0.00019904825954	2.44160295821e-05	8.48364138355e-05	9.80524390091e-06	4.94376873038e-05	0.000122374872147	0.000127114632778	1.70982683445e-05	8.67717533683e-05	0.0	0.000113166639041	1.29527208997e-05	5.10319865221e-06	2.89652691952e-05	0.000246521786924	0.000285508347377	3.82166843788e-08	0.000180536297325	0.00024662287495	5.05493899849e-05	6.92882399694e-06	0.000319078567087	0.000127486430841	7.90607658086e-08	7.51226459644e-05	0.000216117571484	1.45614273192e-07	3.60616312322e-05	0.00023473824806	5.27916455602e-07	1.25697754568e-05
0.000247591855337	3.64101117902e-05	1.18872977973e-05	0.000240466893382	0.000219675188059	4.34032355392e-08	0.000275533688393	0.000229063559973	1.00492988618e-07	0.000911760107752	0.000249897002651	3.84322932301e-05	4.55645687052e-05	7.94299868265e-05	1.51352840876e-07	0.000429860656938	0.000178603838888	0.000174594031575	1.26439035728e-06	0.000213567832114	3.41749049824e-05	4.37097328987e-05	9.52253843738e-06	2.44078184397e-05	0.000100169374116	0.000198944343434	3.38059722591e-05	0.00015269281156	0.0	0.000199642996547	7.58481690728e-06	6.48662748984e-06	1.74070632059e-05	0.000261418706528	0.00029047944395	1.55082058884e-07	0.000224991845963	0.000270502591593	3.78367433132e-05	3.14535853441e-06	0.00023435032646	6.13584017431e-05	8.69774901493e-08	8.14958439928e-05	0.000215255200032	8.66325802038e-08	4.02405099842e-05	9.36442939479e-05	1.82702413051e-06	9.90269054244e-06
0.000289845988798	1.32236197718e-05	4.212624817e-05	0.000150235927357	0.000147932654578	9.06114843824e-08	0.000163825408843	0.000125972788656	1.34880817107e-08	0.000677018221412	0.000146615359998	9.86530217335e-05	0.000109063777365	0.000150744989467	2.04691335865e-08	0.000173793925429	0.000125327662359	0.000114907239129	3.31411204663e-06	0.000146639556432	2.04161380341e-05	0.00011593369173	3.73477769182e-05	5.15660817469e-05	0.00012316090582	0.000121456735614	1.25788564674e-05	9.6118036715e-05	2.76156845371e-08	0.000126351579827	4.97148331513e-07	5.54280464475e-07	2.04779177577e-06	0.000197281052456	0.000187802850816	0.0	0.000155830928008	0.000149699640648	1.82920544198e-05	1.49854289642e-06	0.000333984614814	9.06511231108e-05	5.13576316062e-08	4.71465744324e-05	0.000179044386721	1.53096709051e-07	1.44092091498e-05	0.000273826355193	2.42468482549e-07	2.4244354339e-06
0.000367494583353	1.87047960321e-05	0.00010962936637	0.000193037764789	0.000169880029035	2.8340185316e-07	0.000201845954932	0.00018576963413	1.61620454864e-07	0.000877357221029	0.000253746568613	0.000123637560954	0.000128718595263	0.000165083184102	0.0	0.00020863889135	0.000135469155141	0.000181961095994	5.4793945315e-07	0.000195524391204	2.66633629867e-05	0.000149188955365	3.70992553322e-05	4.56151356852e-05	0.000103945576337	0.000147424686423	1.8441537799e-05	7.54136351192e-05	0.0	0.000162892126514	1.56702476229e-06	7.72416856684e-07	4.99139918297e-06	0.00027614861897	0.000233980364205	0.0	0.000204257853672	0.000211171389154	1.93660875255e-05	2.74541367574e-06	0.000383786345129	0.000142038633234	3.30998691561e-08	6.85043033259e-05	0.000201954351153	6.0451587374e-08	2.77958161466e-05	0.000355226785015	1.19676163633e-06	3.40017587962e-06
0.000249828441385	5.36948896861e-05	1.86424623331e-05	0.000240329795733	0.000243432312724	1.22855310551e-07	0.000305936543431	0.000245590346875	8.34136109365e-08	0.000768018689637	0.000258528598646	4.49639058916e-05	5.24397328744e-05	8.92764104916e-05	2.72217985434e-07	0.000213067443955	0.000139233850046	0.000146048744259	3.3013329043e-06	0.000201303165609	7.39690508122e-05	7.15230400261e-05	3.89213853804e-05	7.98344982515e-05	9.19052345106e-05	0.000158923502033	3.05514286715e-05	0.000110738083665	0.0	0.000180816580024	3.77532321998e-06	6.59734180168e-06	3.00614842263e-05	0.000321740018148	0.000296775339174	3.16113322063e-07	0.000204605622209	0.000254561204864	4.12802290222e-05	9.32510563764e-06	0.000220961594258	7.40386645758e-05	2.18846479727e-07	9.13444738028e-05	0.000196666413039	6.94798175212e-07	6.17235767953e-05	0.000185946612825	1.18158367429e-05	1.11510794003e-05
0.000284019408601	0.000164285838115	4.74491408079e-06	0.00031328337371	0.00035217869721	5.1753279458e-07	0.000386334104043	0.000315225834302	7.62513788253e-08	0.000823030995721	0.000336779650766	3.69693298783e-05	3.91081999208e-05	0.000110871712029	2.06988622136e-08	0.000167089232453	7.95644197593e-05	8.45318723946e-05	1.17656375343e-06	0.000269566105853	0.00019505767918	5.58562174183e-05	2.02205878255e-05	8.05983796908e-05	0.000203062230764	9.86003136948e-05	3.94860277856e-05	6.08046070256e-05	2.79256201419e-08	0.000236571806835	6.20704864683e-06	2.83253786199e-06	1.53151852883e-05	0.000387394607403	0.000253636731505	3.50691812521e-07	0.000180849153657	0.000308167619226	7.01808095779e-05	8.11409319121e-07	0.000174561135206	5.08352939701e-05	5.16234571545e-08	0.00011693286164	0.000158215387393	3.2931561906e-07	0.00012675665396	0.000185018804652	1.6558070724e-05	3.83659323233e-06
0.000232021657304	8.13083050669e-06	2.41960137641e-06	0.00018257896201	0.000183989611415	0.0	0.000193133840547	0.000145675167595	0.0	0.000965684656505	0.000178486947972	0.000124110821982	0.000136997984008	0.000144832609561	1.45346497325e-07	0.000208808738944	0.000116016557461	0.000135714223023	8.38325966516e-07	0.00016115792721	9.61883141003e-06	0.000135661801054	5.56217346065e-05	6.45842583233e-05	0.000175402844337	0.000141296147472	8.18040133525e-06	0.000104146304048	7.57466760952e-08	0.000104183205601	2.83837813145e-07	1.74472692284e-06	7.85569434677e-07	0.000234014909703	0.000222080024783	9.86961611167e-08	0.000169973232208	0.000188291855125	8.24527019563e-06	1.33355245928e-06	0.000395884418108	0.000144590989453	0.0	5.47654111804e-05	0.000276084265941	1.18539266861e-07	2.87313675399e-05	0.000305654271805	1.44122897425e-06	3.91251221446e-06
0.000262881296328	7.17302124803e-06	1.28305887419e-05	0.000187867461768	0.000178532929598	0.0	0.000200256175552	0.000132595524344	2.85293143872e-08	0.000880521143177	0.000194885236549	0.000119942157021	0.000124607898546	0.000138768868319	8.6043683008e-08	0.000184476757814	0.000120976367585	0.000133711964058	7.41653192922e-07	0.000160377964886	1.04641576118e-05	0.000138677218197	6.90922814021e-05	7.55806212959e-05	0.000173689977313	0.000144568881429	6.37102677403e-06	0.000107159193804	1.29638148363e-07	0.000113565312785	1.06384477194e-06	7.17549041676e-07	2.00318114795e-06	0.00025806460038	0.000203729875757	7.62933713546e-08	0.0001571417355	0.000189860262042	5.79487280095e-06	3.20863883891e-06	0.000424553519776	0.000156426620276	0.0	5.68431506332e-05	0.000250744563404	2.11644481299e-07	1.39588702644e-05	0.000345015020755	1.27648398146e-06	2.96739226205e-06
0.000328845494568	5.40851001652e-05	2.34268330411e-05	0.000213987831794	0.000189939114288	0.0	0.000228270582488	0.000240311952932	0.0	0.000956715472301	0.000241373137808	0.000121995966523	0.000129397376901	0.000150896582584	1.09368536243e-08	0.000199629905329	0.000116792765343	0.000125562002515	6.20642653576e-07	0.000265335799551	0.000159747827936	0.000156250429167	4.53635756089e-05	4.74884005774e-05	0.000123331308256	0.000141767146038	8.03366298611e-05	9.88273213335e-05	4.43298480739e-08	0.000179268994716	1.72195987223e-06	1.90485494455e-06	2.02158591205e-06	0.000292371817216	0.000359411615876	8.27368020399e-08	0.000159121680782	0.000235480856916	1.28648636255e-05	4.37747597978e-08	0.000357032084922	0.000121819786096	1.63660646266e-07	8.17490349806e-05	0.000284102688668	1.66273386305e-07	1.48138847256e-05	0.000259077260618	4.08253786829e-07	5.27333709552e-06
0.000241948928567	3.90780093089e-05	1.5002511859e-05	0.00018039630505	0.000157911669723	0.0	0.000168873837231	0.000165042476589	9.07509267732e-08	0.000885528848375	0.000206163949401	0.000103107663287	0.000103363320246	0.000177353519801	0.0	0.000253824870442	0.00011309051756	0.000129371665082	3.48437969617e-07	0.000187252664041	5.50523539529e-05	0.000124240274696	6.16802837729e-05	7.32903533749e-05	0.000123604559589	0.000115115283599	2.59773932765e-05	8.63249586827e-05	0.0	0.000130555894016	1.74886248106e-06	5.63980593377e-06	2.20723558839e-06	0.000229738996463	0.00025049517005	0.0	0.000171336348742	0.000181313505866	2.6637885682e-05	1.17996139179e-07	0.000371247835328	0.000121392134156	7.66906746477e-07	5.71420837323e-05	0.000221972932284	1.32114739411e-06	5.14034883102e-05	0.000238751540991	2.65119236769e-06	7.22878079824e-06
0.000279883855804	5.68730467348e-06	4.86290940457e-06	0.000159015468191	0.000152405399314	2.72085369699e-08	0.000147111352044	0.000147081207006	1.03269864054e-07	0.00084330646673	0.000158730165334	0.000117738053975	0.00013196672028	0.000150394249996	4.48549682955e-08	0.000251625010273	0.000117319277157	0.000117540031082	2.81481404202e-07	0.00016053533828	7.32581573835e-06	0.000122772650628	8.7239711739e-05	7.58824597842e-05	0.000162871035108	0.000153952176684	3.61534961684e-06	0.000140685217387	2.02591703845e-08	0.000145587283525	2.21549625221e-06	7.57983770433e-07	5.97097776678e-06	0.000206998011814	0.000220996620302	2.59272485253e-08	0.000162874394221	0.000164053865283	6.23736424634e-06	1.76828368439e-06	0.000440460326662	0.000151719496486	3.20538928688e-08	5.07922602238e-05	0.000226408591041	1.63631760798e-08	8.54569486246e-06	0.000303131010021	4.18754286315e-07	2.08608790706e-06
0.000219976856933	1.87027861235e-05	3.65149439459e-05	0.000172108709999	0.000158630322359	1.6446943831e-08	0.000138186325521	0.000141933928509	1.17137653786e-08	0.000709462360148	0.00015432414483	8.86136373843e-05	0.000112871995244	0.000126441943591	0.0	0.000239155085926	9.53441179913e-05	9.4457215348e-05	8.68867103066e-07	0.000152360404323	2.69288618241e-05	0.000115147218546	3.25767516907e-05	5.56981517221e-05	0.00011995654889	0.000134008509268	2.02846162677e-05	0.000110104615793	4.89848370377e-08	9.7895760691e-05	2.0115151839e-06	1.18327475632e-06	3.63322643195e-06	0.000153187182747	0.000207704489318	3.13448680214e-08	0.000150014679795	0.000148437174304	1.58960464921e-05	5.20228953073e-06	0.000342623180169	0.000112040648517	1.93758516366e-08	4.50426942317e-05	0.000206731096017	8.85273564273e-08	2.87837754458e-05	0.00022558110583	8.86055837257e-07	3.20510475066e-06
0.000297625352132	4.11941385304e-05	6.76180704168e-05	0.000257465591782	0.000241354857782	0.0	0.000270256950456	0.000234065685405	2.98899932011e-07	0.00106145696443	0.000283596113609	0.000133948079335	0.000165788776586	0.000107749196112	0.0	0.000328153617953	0.000147263276711	0.000208070926359	6.26399097293e-07	0.000215567302647	5.06974480232e-05	0.000117067987524	2.6586336742e-05	6.78959464829e-05	0.000183878630542	0.000175512703476	4.31546040285e-05	0.000110271808581	7.61481861389e-07	0.000166197776007	5.99257738229e-06	5.61270086143e-06	1.76816397715e-05	0.000323172672517	0.000369381348811	3.03672524785e-07	0.00022708999803	0.000228958841623	3.06148857485e-05	4.98609750812e-06	0.000425891945059	0.000180353069454	3.13626015843e-07	8.13540752978e-05	0.00025814307337	5.51671134739e-07	4.39782402142e-05	0.000364493235942	7.76091945066e-07	1.5654168073e-05
0.000305003171208	4.4976650013e-05	5.62970725095e-05	0.000223922600167	0.000218957055347	0.0	0.000243746552479	0.000215903266531	7.86857357718e-08	0.000968533182037	0.000258340432618	0.000120780502038	0.000141392398826	0.000107115488946	0.0	0.000317192306548	0.000151936679276	0.00020445820685	1.48043587651e-06	0.000204683016268	5.70311620414e-05	0.000108216658987	3.04044717634e-05	6.35694666476e-05	0.000183307942496	0.000154710633012	3.05867374554e-05	0.000114178523861	1.1174627764e-07	0.000147402468029	3.90710044556e-06	7.92479709371e-06	6.99743588541e-06	0.000294562562685	0.000326339510395	0.0	0.000219072650653	0.000203482857144	2.90803320009e-05	4.09139031536e-06	0.000417861777664	0.000154095552954	7.09398728802e-07	7.65536717175e-05	0.000249740852226	3.52260070668e-07	4.71661061924e-05	0.000310085447254	5.14376633586e-07	2.04705906978e-05
0.000303420073418	5.42412826472e-06	6.97933924561e-05	0.000207291151147	0.000224382326438	0.0	0.000237841924902	0.000201474172698	3.37422850974e-08	0.000791933711274	0.000288618546882	0.000133732863538	0.000129289020628	0.000103467579534	0.0	0.000238600235409	0.000117790857711	0.000128098695945	3.45200528521e-07	0.000205226016755	8.08401001723e-06	0.000144101486342	3.02383967764e-05	7.6917857135e-05	0.000149337067189	0.000132192471345	2.43338608334e-05	8.44613242534e-05	0.0	0.000131481314613	9.52711468998e-07	3.0193574963e-06	1.20878042547e-06	0.000260056446339	0.000238486980428	4.81158869065e-08	0.000222069522869	0.000209915860599	8.81858652635e-06	4.59609699667e-06	0.000415203021433	0.000119916100526	6.52719613361e-08	7.04010927058e-05	0.000245929754533	2.31908528637e-07	1.19214270803e-05	0.00033529676822	1.50087359193e-06	4.86776179253e-06
0.000280941376111	3.2735620918e-05	2.76182050546e-05	0.000269647972699	0.000255005394871	1.79157274649e-07	0.000305470197515	0.000254390843639	1.03426668379e-06	0.000841947623321	0.000305155221334	7.58747691273e-05	6.62461838152e-05	9.34428059445e-05	0.0	0.000227380467187	9.29859855745e-05	0.000101687573595	3.22837310473e-06	0.00018293752748	4.44291739647e-05	9.88597877228e-05	1.46618709022e-05	9.07681441422e-05	0.000136680757826	0.00012490700066	4.28008460063e-05	4.98047834187e-05	0.0	0.000113603581624	9.23944872688e-06	6.26425640469e-06	1.14135477468e-05	0.00034139368579	0.0003660693135	1.09809928447e-07	0.000186603924101	0.000255356900098	4.51435442486e-05	6.80659776277e-06	0.000327768179173	0.000131853420638	8.93780811049e-08	8.54234062651e-05	0.000227949204505	1.08259419405e-06	6.75497704233e-05	0.000263582882621	4.33981606854e-06	1.21792622632e-05
0.000294044661351	3.37670305561e-06	5.00981663798e-07	0.000211476868713	0.000182074370607	0.0	0.00021556611946	0.000167957653666	1.81695521277e-08	0.00108940901223	0.000222821348408	0.000152430284738	0.000130537767832	0.000144736415659	6.93693763343e-08	0.000208203199604	0.00015554815309	0.000137399309848	2.86066690943e-07	0.000166407891694	4.73112458559e-06	0.000154178032799	0.000157329261257	0.000146984489053	0.000224152655293	0.000156266183089	3.12022283579e-06	0.000142336237358	5.63964020588e-08	0.000264548701329	5.05944779722e-07	2.33452510361e-06	3.24850309357e-06	0.000325513916599	0.000261848624431	7.21748968176e-08	0.000188625552912	0.00011054919996	2.70231256855e-06	1.54205753741e-07	0.000592406166478	0.00015392957892	0.0	7.19388057851e-05	0.000222422313413	2.08748659549e-07	7.15105480085e-06	0.000365577190725	1.0028641033e-06	6.56450682836e-06
0.000212002847558	6.70131711714e-06	3.84887379916e-07	0.000178631518744	0.000185257117844	0.0	0.000187975255098	0.000131752501777	4.21995170638e-07	0.00091757877442	0.000159268124543	9.42318598345e-05	0.000118131632918	0.00012298462933	1.53289353772e-08	0.000169300137967	0.00010053822304	0.00016152668943	4.90765878406e-07	0.000119360711184	1.10896777695e-05	0.000134494066944	9.03955314966e-05	0.000180809443991	0.000114858675952	7.63776735782e-05	6.99473450444e-06	0.000102722467493	0.0	0.000178113273574	4.9978356012e-07	1.25009874598e-05	4.74859731546e-06	0.000140725796647	0.000200664513366	0.0	0.000164125730674	0.00010752768934	6.8676790653e-06	3.05766518285e-07	0.000549341583254	0.000136785855719	0.0	6.59804837475e-05	0.000193339767581	9.5705228467e-07	1.41829575427e-05	0.000206222710725	1.94262466477e-06	1.8140293663e-05
0.000321470418019	4.94590645794e-05	0.000106259668435	0.000195653924099	0.000194987578598	1.92158281444e-07	0.000197324162215	0.00018664801076	1.15038135864e-06	0.000825417156912	0.000233620318037	0.000113054679792	0.000121104766652	0.000182891642411	0.0	0.000269987361298	0.000157249598241	0.000172600845479	7.02263507531e-07	0.000216038846587	4.60596408293e-05	0.000115118622761	2.30653907205e-05	4.02563274916e-05	0.000104573682645	0.000101730419464	2.34196829806e-05	5.71576333034e-05	0.0	0.000110016772988	3.578809118e-06	2.41139482344e-06	1.45432111076e-06	0.000258435542931	0.000199616488991	0.0	0.000212714558408	0.000203809177429	3.99354873969e-05	3.41783282892e-06	0.000391679388994	0.000136971494617	8.87198873899e-08	6.64634941686e-05	0.00020579049513	9.20276332689e-08	3.02728490873e-05	0.000307129846639	1.1015550744e-06	2.95338146013e-06
0.000311997983743	1.87746877278e-05	9.91792527011e-05	0.000184096080042	0.000179315490829	1.49002850923e-07	0.000184926152831	0.00017032583554	0.0	0.00087858603372	0.00022170433831	0.000134368478168	0.000137714021466	0.000197798983069	0.0	0.00028340159016	0.000151242775568	0.000177827119741	1.66862149252e-07	0.000192396858625	2.21522904797e-05	0.00013959942901	2.59910367216e-05	3.60954731559e-05	0.000121148167362	0.000111258040314	1.09561834308e-05	7.5953453277e-05	0.0	0.000107279097957	4.22480815534e-06	1.09759766375e-06	1.84456954777e-06	0.000255098242419	0.000201831591194	0.0	0.000204714189947	0.000188268865607	2.08717255198e-05	4.06147311237e-06	0.000417476969297	0.000149264561335	8.11102221406e-08	5.93089437446e-05	0.000217235919733	2.33156833334e-07	1.18234165655e-05	0.00035087352337	3.43482495636e-06	3.23185131292e-06
0.000257784130382	3.67932916771e-05	4.10803364169e-05	0.000272823425721	0.000239860789771	0.0	0.000311118621659	0.00024489467588	0.0	0.000901239786616	0.000282872814686	4.52777823443e-05	5.2430286431e-05	0.00016243892743	0.0	0.00051239016929	0.000204161482671	0.000206434549999	1.28101621473e-06	0.000240606488095	3.94237783512e-05	4.33066898681e-05	8.33433565458e-06	4.71712923131e-05	6.38946107277e-05	0.000216215766446	2.53524034015e-05	0.000164978153049	0.0	0.000183719145639	6.459230037e-06	4.99881617028e-06	8.3143901542e-06	0.000290086470316	0.000291037781265	0.0	0.000236658282402	0.000284943074148	3.6883576346e-05	3.47610401047e-06	0.00021195293735	6.65780997361e-05	7.76655392746e-08	8.70670158399e-05	0.000255044626396	2.4251625741e-07	4.24376934625e-05	0.000130213575773	6.44219976623e-06	9.76387088538e-06
0.000270859453681	8.36695042068e-06	2.8190399076e-06	0.000178332149688	0.000190426034472	5.83472021855e-08	0.000183320779891	0.000205741529715	1.46596256546e-07	0.000613484839643	0.000207373099712	0.000133797265688	0.000135916785364	0.000101133880921	0.0	0.000261423705042	0.000150348158656	0.000150519503743	1.53623632263e-06	0.000177498790437	1.10845622106e-05	0.000125488228801	5.58780637671e-05	7.57354571092e-05	0.000177209795132	0.00012299823852	6.94031039244e-06	0.000160758357249	2.93948758841e-08	0.000184643272037	2.23113665502e-06	1.36944920206e-06	4.11891109581e-06	0.000233551203858	0.000208964038798	2.0691861272e-08	0.000227206251116	0.000134274638437	1.14013390515e-05	2.26668223089e-06	0.00048330082804	0.000153872167492	0.0	6.83060302138e-05	0.000196931274105	3.73489968736e-07	1.46400845189e-05	0.000352436585952	5.74101691197e-07	5.93055683163e-06
0.000212702132294	5.30396576487e-05	3.3905198598e-05	0.000171225715501	0.000225224003636	1.18950258408e-06	0.000255382447006	0.000228941481427	1.35642165133e-08	0.00081164343027	0.000235718317432	5.84972327818e-05	6.80680372315e-05	9.85072407187e-05	0.0	0.000239944872449	8.17982722536e-05	8.69868035809e-05	1.53415287559e-06	0.00016061781487	6.99166521101e-05	8.62779113258e-05	1.95784516329e-05	5.73218711333e-05	9.32220601668e-05	0.000119448762045	2.58829985449e-05	5.72144205464e-05	0.0	0.00012764018988	7.07437201639e-05	2.96707410672e-06	3.00694214862e-05	0.000237515539732	0.000273242382685	0.0	0.000134799720565	0.000257822074691	2.49873835426e-05	1.29007794339e-06	0.000229216620154	6.99711837245e-05	0.0	7.14055352744e-05	0.000182925991402	1.5412616205e-07	6.0635966926e-05	0.000175163859543	7.38503413417e-07	5.54340667984e-06
0.000196334195356	0.000148846801558	4.79409098198e-06	0.000213438194063	0.000181987536439	2.05938467341e-08	0.000234891644009	0.000220342729112	7.34702540635e-07	0.000473459611492	0.000159160404726	1.25702637687e-05	1.84970647346e-05	3.7051424491e-05	1.86755728083e-07	9.72684381623e-05	7.5663120866e-05	5.07278410614e-05	3.89315017737e-06	0.00031652961831	0.000302308538489	5.20638938009e-05	4.03249003374e-06	6.97864271874e-05	2.63468412668e-05	5.5336360222e-05	0.000228219198896	1.33638203478e-05	8.51695744482e-07	0.000181787853374	6.28153144487e-06	6.88943995166e-07	6.23824913721e-05	0.000294951384569	0.000372057006488	8.07780802644e-08	4.28795759352e-05	0.000211490019974	4.18179886662e-05	3.86987891975e-06	4.69211063871e-05	2.31959554193e-05	0.0	5.20703584631e-05	0.000229870960375	8.79156889954e-08	6.57993940486e-05	3.12731198895e-05	1.4535901653e-06	5.35713414466e-06
0.000249094603152	2.40474128561e-05	1.93462482686e-05	0.000184671350481	0.000168326142411	3.67982172529e-08	0.000194687320647	0.000154196822567	2.71224955322e-08	0.0006640352892	0.000200201135416	7.15999944235e-05	7.47792979595e-05	0.000115831339336	1.46868588761e-07	0.000136988473295	7.45422679395e-05	8.02062822193e-05	1.22007914722e-06	0.000141124269686	2.62687088862e-05	0.000117324390934	2.25037406271e-05	5.17783160375e-05	7.96785690887e-05	0.000113910865074	1.73044206407e-05	6.46313247073e-05	1.83576357886e-07	8.61303249667e-05	2.34180566868e-06	1.26432828512e-06	5.1670222653e-06	0.000219743882029	0.000198013230993	3.79330427257e-08	0.000114529921986	0.000178678999827	2.4133389667e-05	1.76558724043e-05	0.000305203240204	0.000165907735123	0.0	4.30317682292e-05	0.000185872883154	2.22122978025e-07	3.23970705228e-05	0.000302715395891	5.66179665576e-06	7.89330729973e-06
0.000278688995246	3.8867049457e-05	1.05874275189e-05	0.000211501507757	0.000213030704814	2.67681268633e-08	0.000239638857193	0.000206659935095	1.63220285752e-08	0.00102742037046	0.000209578915102	0.00012309674055	0.00012968970727	0.00021670183997	1.35677074055e-06	0.000307542589764	0.000165534124229	0.000151357954384	4.45463916036e-06	0.000226589126374	4.66581145979e-05	0.000144893772157	6.42588296259e-05	0.000103743872432	0.000204088416162	0.000169585652951	3.31502304393e-05	0.000128198673966	1.02118665794e-06	0.000169328436529	6.48161797642e-06	1.81412784885e-06	4.97807925136e-06	0.000251743064855	0.000320204350833	7.45766146928e-07	0.000185303699583	0.000183946142178	2.71378563699e-05	2.39666824038e-06	0.000435728745268	0.000138802825836	3.34601585792e-08	6.35565182459e-05	0.000241075299876	4.29579972228e-07	4.34186063091e-05	0.000305401147649	4.50988112361e-07	1.00707034398e-05
0.000235435186856	3.1235119576e-05	1.8703787827e-05	0.000184900450394	0.000177694063304	7.16193687041e-08	0.00020745430963	0.000184627399928	1.4931238731e-07	0.000966749500419	0.000203554523514	0.000115382213567	0.000143817738841	0.000169307925498	0.0	0.000251903054138	0.000120855010214	0.000117643894213	3.5078324697e-07	0.000167354950408	2.65085433179e-05	0.000132709891861	3.73392572713e-05	5.99005386778e-05	0.000173245004833	0.000128061860364	1.69664233297e-05	0.000111877701261	9.12411135545e-08	0.000118086353299	6.13690397921e-06	2.42479422926e-06	4.58079495324e-06	0.000226483911245	0.000321433852202	4.0245325012e-08	0.000163943498911	0.000175058136876	2.34652514952e-05	3.84414005907e-06	0.000389795842873	0.000138153986306	2.77525053728e-08	6.27241984606e-05	0.000252977390604	1.19866450279e-07	3.45162041806e-05	0.000311200423481	8.13943698932e-06	4.70352724331e-06
0.000243057527306	3.20250069834e-06	1.73435489302e-05	0.000196740867025	0.00019811579995	0.0	0.00020741986825	0.000191080624414	0.0	0.00106025029654	0.000238887512479	0.000145970528441	0.000116116767971	0.000194373078233	4.14485851932e-08	0.000237296185406	9.19351276633e-05	8.7893737005e-05	1.00556546308e-07	0.000156967045529	7.26346319706e-06	0.000161533200062	5.62114716745e-05	5.99052817381e-05	0.000113788553958	7.99982688551e-05	3.00848372711e-06	7.23982856348e-05	1.98690043307e-07	9.47724801758e-05	6.92684226475e-07	5.65499741285e-07	1.68276236788e-06	0.000260921749486	0.000211179850839	0.0	0.000160679611194	0.000204636029241	1.97898911472e-06	1.76299935563e-05	0.000544676965844	0.000235010540755	2.73605961275e-07	6.19606141167e-05	0.000235521864941	4.22428355095e-08	5.66599984019e-06	0.000419658303366	4.81363159606e-07	4.15159155083e-07
0.000286178566123	1.82598976664e-05	6.00385125789e-05	0.000228711029086	0.00021584605293	3.6549118097e-07	0.000229562709363	0.000195897367491	0.0	0.00100980450106	0.000289536611152	0.000134126735321	0.000128716863923	0.000149702708555	0.0	0.000246236127156	0.000128399580379	0.000141844175457	5.3131308985e-07	0.000176238712222	1.89815006047e-05	0.000133139718576	3.67938981176e-05	5.37082218134e-05	0.000146018221925	0.00010958721643	1.25887386352e-05	7.27310994531e-05	1.21990319918e-07	0.000125400477972	3.95613207179e-06	1.17460794711e-06	3.99219245408e-06	0.000327416956878	0.000230078217141	1.73633621984e-08	0.000188472353014	0.000212670798296	1.678201314e-05	1.44122071087e-05	0.000501930659895	0.00020518645776	2.05513893561e-06	7.1502353847e-05	0.000245824497965	2.90583088621e-07	2.44270720539e-05	0.000394535752106	3.06942050022e-06	5.28143469208e-06
0.000296328099625	6.57756202632e-05	1.57690452379e-05	0.000232004378933	0.000231549822866	9.70927396457e-08	0.000279573194565	0.000229145386148	2.2720308543e-07	0.000857676395172	0.000219322803818	7.04029510859e-05	6.90335731085e-05	0.000104291885794	0.0	0.000212969155037	0.000125981034616	0.000145185150575	7.14216098007e-07	0.000204196019881	8.79679401131e-05	7.95015154655e-05	6.59582707576e-05	0.000101254164348	0.000136159052197	0.000124371506322	4.30053717189e-05	7.47797214755e-05	5.58361228928e-08	0.000145888883171	1.90123566912e-05	2.58685675142e-06	9.19332937318e-06	0.000319549835896	0.000292724695246	0.0	0.000128084455906	0.000208931643144	5.50075110634e-05	1.0800304385e-06	0.00032028917374	0.000152634095756	0.0	8.05049314723e-05	0.000185211443529	1.25528254011e-07	6.23439383516e-05	0.000286243804191	3.8108819616e-06	7.27302928385e-06
0.000257834944594	6.65392314703e-05	3.7203585553e-05	0.000243044302113	0.000195013399207	0.0	0.000234493576552	0.000223811648436	4.21766297997e-07	0.000951888074263	0.000259611987748	0.000109280275152	0.000117692289599	0.000203516009206	5.14690185196e-08	0.000224049413454	9.25913506546e-05	0.000156340751832	1.12851237948e-05	0.000193618803312	7.88449220859e-05	0.000137792386351	3.54572770239e-05	7.24270505146e-05	0.000123083448352	0.000140773267225	7.25580522597e-05	9.00050155411e-05	1.72664969298e-07	0.000156766562481	1.47104886668e-05	3.45877708601e-06	1.22910226772e-05	0.000318536291818	0.00032344978396	2.57848318545e-07	0.000198682839614	0.000234830738698	6.63993644003e-05	3.3249972508e-06	0.000373914870432	0.00015640467723	3.45430048163e-07	7.46895448706e-05	0.000215168118238	3.64137344555e-07	0.000101140443732	0.000315627453132	1.59370955883e-05	1.50484661969e-05
0.000225034213327	1.90057724533e-05	5.27671336773e-06	0.000212759354451	0.000215820512234	2.71015897568e-08	0.000207914984405	0.000226954103252	5.24546898519e-08	0.000948881710236	0.000258961659659	9.17964253739e-05	9.74473377522e-05	0.000202365950428	1.29879823116e-08	0.000285965783778	0.00013280267598	0.000180692596923	1.07851759321e-06	0.000199046025267	2.61476007487e-05	0.000168551872837	2.03544800216e-05	9.22732305268e-05	0.000187890062296	0.0001781055332	2.00014812807e-05	0.000145857843077	0.0	0.000192781232488	3.18053619281e-06	1.96123798975e-06	4.72329742831e-06	0.000256649736198	0.000226519506776	1.71943620814e-07	0.000241413504448	0.000250039709737	2.70063004474e-05	7.54022954264e-06	0.000469787241682	0.000263789807061	0.0	7.03487707685e-05	0.000242226625868	8.23993216559e-07	2.90878910376e-05	0.000398876918388	3.33590973284e-06	5.6660231228e-06
0.000300602632819	6.35618547083e-05	7.18689998782e-05	0.00023897431921	0.000242368998369	1.93145426271e-08	0.000305990819731	0.000254390343588	4.32758894429e-08	0.000877930950041	0.000283247361641	9.04336090913e-05	9.25866870929e-05	0.000133863926698	0.0	0.000217446809721	0.000123130105027	0.000133975109569	2.93503146745e-06	0.000213916279166	5.15432009907e-05	0.000114558137602	1.02881004443e-05	5.70032189337e-05	0.000144349090438	0.000114705410991	4.31532150267e-05	7.71817145951e-05	0.0	0.000142483786489	1.48912804464e-05	6.1916437985e-06	1.80697669553e-05	0.000336523895213	0.000278963890227	4.16633940659e-08	0.000203908835197	0.00027926460833	6.24237024087e-05	8.75858982082e-06	0.00034428563341	0.000120350096896	0.0	7.70689334571e-05	0.000211610974427	4.91054352611e-07	6.44614429834e-05	0.000316760717488	3.54198720505e-06	1.44232285717e-05
0.000265794622355	6.7016846561e-06	2.2925968818e-05	0.000231174109582	0.000211212850472	0.0	0.000210999741351	0.000221723378172	1.70358598212e-08	0.00125760945333	0.000258758903833	0.000181323156856	0.00020473063593	0.000216591283821	2.64518462398e-08	0.000340200369492	0.000150163332423	0.000227799277005	2.69467152303e-07	0.000233567218356	9.46028699251e-06	0.000189220001706	4.91601158635e-05	6.59643003001e-05	0.000209481750382	0.000210026775652	5.01537475773e-06	0.00013832277562	8.92952177685e-08	0.000147321487433	3.66510411517e-06	3.25652858683e-06	2.46413341688e-06	0.000284836351261	0.000434502377225	5.00267545203e-08	0.000234585710771	0.000223048157312	1.2699526135e-05	9.0628458784e-07	0.000476621883722	0.000169467304882	0.0	7.2799166725e-05	0.00031294812913	1.01322549071e-07	1.70583611614e-05	0.000377312352901	2.39202057395e-06	8.91195446015e-06
0.000220024498926	6.91676055836e-05	2.96694084868e-05	0.000241263338703	0.00020710904954	4.82307647554e-08	0.000208459392106	0.000204083582725	1.0832836564e-07	0.000950559610196	0.000236638164867	0.000118415791203	0.000127968328471	0.00017472153597	2.7736542032e-06	0.000256146190375	0.000110101343658	0.000153065752513	1.09767072807e-05	0.000195817432289	6.79710208982e-05	0.000112827059187	2.17108279821e-05	9.16496299092e-05	0.000143927270571	0.000131718974733	4.38694405413e-05	8.50472727647e-05	4.27243471154e-06	0.000161937351038	1.17187740955e-05	4.68463146202e-06	2.76113498255e-05	0.000271531888593	0.000400754793575	2.07520846145e-06	0.000205714936612	0.000219740167475	5.69708068723e-05	2.87530781492e-06	0.000307699383232	0.000121425148138	4.14425253995e-07	6.77099440191e-05	0.000250565540619	1.07000663093e-06	8.99343469743e-05	0.000240932398711	6.62581222109e-06	3.1056999541e-05
0.000303434028618	1.47728244025e-05	5.742282222e-05	0.000221286738942	0.000202442019934	0.0	0.00021997338825	0.000206859657375	1.84115074474e-08	0.000985100507438	0.000228803281608	0.000144573455247	0.000159723310002	0.000224855496609	0.0	0.000260880185259	0.000129318586397	0.000141943866697	4.82006257196e-07	0.000230208524492	1.5717783849e-05	0.000151483519999	1.73483998466e-05	5.72819611178e-05	0.000179974670377	0.000181282866378	3.88684710319e-05	9.98956303025e-05	0.0	0.000133508099954	5.29820787394e-06	1.38294459981e-06	2.24561035246e-06	0.000232647410964	0.000292793964269	0.0	0.000197274377126	0.00022066104479	1.41228315071e-05	3.09737334321e-06	0.000366590036171	0.000113312371965	0.0	6.63370581257e-05	0.000242533757174	2.88123349661e-07	2.11167086977e-05	0.000302313522155	1.38783382543e-06	2.19990787834e-06
0.000242097408146	3.19869426944e-05	1.85192421437e-05	0.000203194022106	0.000217530179256	5.29124588005e-08	0.000227369207135	0.000204635235713	1.93927182339e-08	0.000943012156	0.00023572567523	0.000129856454162	0.000130071536872	0.000182734538554	1.48078583319e-08	0.000266834617489	0.000108414270121	0.000116361693455	1.07209469859e-06	0.000211118502825	3.80757249076e-05	0.000148923268312	2.57535152113e-05	4.50444756186e-05	0.000114178475202	0.000107088090099	3.46192930548e-05	6.58262762587e-05	0.0	0.000119194020253	6.79544638743e-06	3.12974553598e-06	8.18030671858e-06	0.000280058602029	0.000246650840305	0.0	0.000204128067329	0.000222422928354	2.44929513182e-05	3.21886077026e-06	0.000414454833173	0.000134116853843	1.44839364309e-07	7.40592797324e-05	0.000220943760353	1.62545659362e-06	5.04784132839e-05	0.000287624236521	4.03877898699e-07	7.83005960142e-06
0.000304132798756	4.45924933129e-05	6.61328606309e-05	0.000209907581471	0.000214791513055	1.98937691017e-07	0.000229194886179	0.00021503135454	5.06493193814e-08	0.00091635470716	0.000249561586527	0.000109995600832	0.000113465132945	0.000156260485736	6.53506347528e-08	0.000186849048259	9.71414921418e-05	0.000117739172331	1.25328296182e-06	0.000200526809007	3.51388556465e-05	7.64120799512e-05	3.26630923395e-05	4.01141946528e-05	0.000178281162984	0.000146066346957	3.70566262725e-05	6.45562583477e-05	1.4106723226e-07	0.00011638754782	1.02782239811e-05	1.08186077841e-06	1.01478029496e-05	0.000271910292758	0.000284788422418	4.53290829422e-08	0.000163923420593	0.000235785493328	3.50619650466e-05	8.8870645768e-06	0.000402264117961	0.000160731150417	0.0	6.80493345844e-05	0.000220095256443	4.65554748369e-07	3.64897829812e-05	0.000355018802226	4.2076407519e-07	3.11576682416e-06
0.000203440152883	9.22157626669e-05	7.43265260937e-05	0.000238576282225	0.000248064482615	1.45286169095e-06	0.000266940598118	0.000237908480835	1.96459897544e-07	0.000754628431077	0.000232685944578	6.53384074425e-05	6.74937002968e-05	6.18367700988e-05	7.77988243762e-08	0.000211675003813	6.16054641627e-05	8.28045709517e-05	5.26710196209e-06	0.000208324437799	8.413362602e-05	0.000130542437474	3.38008028099e-05	0.000105687018228	9.96884180418e-05	8.03689829207e-05	4.47162855025e-05	3.86672645755e-05	1.57972125237e-07	0.000161646990054	4.52040288428e-06	1.08333175989e-05	6.77148193936e-05	0.000279319347778	0.000316907221888	2.2484794118e-08	0.0001668612027	0.000267115308858	3.16610813307e-05	1.04022957095e-05	0.00022556436543	0.000109188134896	2.77979817693e-08	7.43015007339e-05	0.00021381420726	3.32365757911e-06	0.000107505105395	0.000225385748349	1.71467624912e-06	1.0536510827e-05
0.000230029220601	7.17021757054e-05	2.48643965607e-05	0.000268469075033	0.00027532457486	4.53276654748e-07	0.000330068559725	0.000274277940882	1.01049883491e-06	0.00105198626279	0.000288019954106	9.32335463404e-05	9.37886816983e-05	8.48087323604e-05	9.99284129529e-08	0.000316377279298	0.000122391962418	0.000122144581261	6.28769207193e-06	0.00021061643562	9.31024996814e-05	9.62875142289e-05	2.08681288338e-05	8.139427202e-05	0.00015286297016	0.000142486963715	7.27054625294e-05	9.62655587314e-05	6.07777400664e-07	0.000200988622212	1.1955034984e-05	5.07892432243e-06	2.29671142331e-05	0.000380846435208	0.000328874570778	7.38977357128e-08	0.000219199395483	0.000285297508758	6.65870235346e-05	6.30074264616e-06	0.000316117403028	0.000133892118948	6.09065812611e-08	9.33111636937e-05	0.000250458134662	4.7610608654e-07	0.000103404080293	0.000262710998078	2.49982570236e-06	1.4155361133e-05
0.000255177250841	1.3172279625e-05	1.7416363543e-06	0.000178046356245	0.000132762500063	0.0	0.00016950786205	0.000149854049585	0.0	0.000770973757671	0.000166423829809	0.000113391270656	0.000112009201689	0.000135863588366	0.0	0.000163035097222	0.00014170480834	0.000142283270769	2.14630095248e-07	0.000121684532719	2.20400839018e-05	0.000115987209057	0.000128529829569	0.000129695551393	0.000125076251167	0.000162941765784	9.84142987717e-06	0.000149081326522	5.2059871955e-08	0.000207655758085	1.70616374443e-06	1.68422852788e-06	4.17782283289e-06	0.000217051131716	0.000242984761808	3.1613396565e-08	0.0001423872738	0.00012438022745	1.66877145493e-05	6.7365823398e-07	0.000450020914845	0.000141527523596	0.0	6.23345692041e-05	0.000169044392057	2.2514769069e-07	2.6888250046e-05	0.000291269350876	5.19297786048e-06	9.82834511309e-06
0.000202272762546	1.86656521738e-05	1.13439570845e-06	0.000149952456077	0.000133539970737	0.0	0.000162035657871	0.000126636189237	1.84899447897e-06	0.000739611960561	0.000151513284769	8.60481101965e-05	9.54641412519e-05	0.000128955284295	0.0	0.000160418468185	0.000115540271141	0.00013048793155	1.02412335843e-06	9.37307333038e-05	1.66224908314e-05	0.000107706403807	8.53612369987e-05	0.000123559372743	0.000124633123891	0.00011436688056	1.60821265528e-05	0.00012074570705	0.0	0.000183490818474	2.73927706443e-07	3.58914243046e-06	1.25992477906e-06	0.000148182629411	0.000204626695695	1.07518329309e-07	0.000134892184435	0.000110549247129	6.63730035683e-06	1.44498133026e-07	0.00046216301337	0.000127034052602	0.0	5.29477283155e-05	0.000172582910068	3.44701762497e-07	2.47075233554e-05	0.000220174271802	3.5109361899e-07	8.83455710817e-06
0.000173250029824	1.26307571091e-05	2.44132268999e-05	0.000146683089752	0.000153705914577	0.0	0.0001717327653	0.00014681968323	3.2446072739e-07	0.000893741829777	0.000236460935614	8.69246413431e-05	8.61295288614e-05	0.0001339252094	1.46491165929e-08	0.000264025204186	0.000109187306248	8.45957031264e-05	1.05445364753e-06	0.000130488368799	1.28780286347e-05	0.00016354198928	1.23553080885e-06	2.99453989103e-05	0.000181844939989	0.00010793577416	1.17020092635e-05	0.000121181339475	3.95273577033e-08	0.000120949683756	2.82355884084e-06	1.79447823054e-06	6.18887836746e-06	0.000284868942738	0.00024566003184	0.0	0.000131651147361	0.000146360721608	1.05828083911e-05	1.81408485707e-07	0.00042395660988	8.99389716965e-05	0.0	5.82324364412e-05	0.00027255504297	6.38653977597e-08	1.36442676274e-05	0.000229473978105	1.15455046061e-06	5.80116817624e-06
0.000276391730257	1.06377470723e-05	1.76779146923e-05	0.000178796866891	0.000173641246589	0.0	0.000202103462603	0.000161209568576	0.0	0.000968228505502	0.000240235357782	9.65878583902e-05	9.35110828387e-05	0.000198950470033	1.27210028585e-08	0.000217224818792	0.000181581859015	0.00014888366536	2.95652464213e-07	0.000167745931111	1.23310221692e-05	8.77574895106e-05	4.42751175795e-05	6.33015012574e-05	0.000150452880662	0.000165370899222	1.03358399226e-05	9.40924481629e-05	1.6630921486e-08	0.000149199008117	5.89278774382e-06	3.21066495716e-06	9.45414385218e-06	0.000253855113864	0.000267136621356	2.23357143213e-08	0.000156722717985	0.000184951700225	1.13236637592e-05	3.98098904415e-06	0.000385007818588	9.57297682802e-05	2.63133072827e-08	6.63541435544e-05	0.000212062168199	4.40462452325e-07	1.49095427823e-05	0.000267362082526	2.25404409357e-06	7.4852345208e-06
0.000252656381188	4.64084120281e-05	6.16573375842e-05	0.000159360975771	0.000133027318573	2.35536060246e-07	0.000172609410815	0.000161202768072	1.98199229137e-07	0.000570822669358	0.000172688253306	6.49802617426e-05	7.09205787574e-05	9.3771857365e-05	1.17323364311e-08	0.000135147488554	7.89977124479e-05	0.000106636590032	6.1613017315e-07	0.000168387322532	6.0678680834e-05	9.00632292489e-05	4.21039297486e-05	6.90499273567e-05	6.17709677177e-05	0.000112288794151	4.72909428106e-05	6.31316654173e-05	3.16570801978e-08	0.000126540420958	2.49872252086e-06	3.59320975595e-06	1.4678810779e-05	0.00024839711025	0.000180529268831	3.56526340092e-08	0.000128810378255	0.000164720664982	2.90331856668e-05	6.66894427959e-06	0.000284573115444	9.66663447725e-05	0.0	4.82058473034e-05	0.00017202865639	3.24306561157e-07	4.86115388802e-05	0.000230614195653	2.4401215952e-06	5.61082179273e-06
0.000234570085222	3.22022969199e-05	3.947331737e-07	0.000195128726097	0.000187791144239	1.06967694008e-07	0.000198442456093	0.000156283575176	4.55500454833e-08	0.000747135269184	0.000200062818176	0.000122263140758	0.000126708326483	0.000114446691003	5.86100943204e-08	0.00017614878471	0.000163948273547	0.000142599463251	2.41385936882e-07	0.000170215512924	2.1561666236e-05	0.000133045164217	9.33676177841e-05	0.000100513541414	0.000188773848816	0.000211689117977	2.16547442606e-05	0.000129622481158	2.9845026986e-07	0.000162542234236	2.52981502186e-06	3.99295145744e-06	4.50777511694e-06	0.000272509280733	0.000172617375999	2.21691353744e-08	0.000187466846242	0.000157582156772	1.08734102526e-05	7.18887072228e-07	0.000446562375962	0.000134138245553	2.51300815375e-08	5.87998429868e-05	0.000168359506382	3.88192470615e-08	1.73648140854e-05	0.000297100548471	5.65134115055e-07	4.39747720754e-06
0.00032444605762	2.3556558493e-05	5.38534594479e-05	0.000234314067432	0.000231139543996	0.0	0.000242493648309	0.000235574238628	1.34871465287e-07	0.00117029274019	0.000259724217224	0.000153483301575	0.000153047667792	0.000178435627576	3.94276654317e-08	0.000302508564318	0.000139886987652	0.000164146016713	3.48896483974e-07	0.00022128941735	2.44872500794e-05	0.000166431653336	1.70219061386e-05	4.89425119353e-05	0.000122127511689	0.000129015527823	2.6937748941e-05	9.30909245528e-05	0.0	0.000126832949731	6.23948156797e-06	2.74632057556e-06	7.67000549132e-06	0.000308002854257	0.000266443182741	2.22748442167e-08	0.00022824385805	0.000251642339461	2.31227817088e-05	6.06697002766e-06	0.00050410288804	0.000206996864838	1.31660239923e-07	8.4009194952e-05	0.000247855714387	1.42447907114e-07	3.07613868029e-05	0.000400572172138	2.38723282474e-06	7.36288177366e-06
0.000327382725364	2.40069994602e-05	4.33992176379e-05	0.000217531204596	0.00021243329187	8.31058292003e-08	0.000229690912644	0.000201253789687	7.42300320934e-07	0.00107521781294	0.000231210093597	0.000136558338534	0.000159148452421	0.000146036537302	0.0	0.000291147184314	0.000150235528644	0.000164959677126	6.30271611084e-07	0.000198621835777	2.48278243878e-05	0.0001387273924	5.12925274269e-05	6.82004048803e-05	0.000147140648653	0.000145328101951	2.54845995295e-05	0.000116649009527	6.29838094908e-08	0.000136911511697	3.85011767954e-06	2.5546783503e-06	4.74413812927e-06	0.000257906525352	0.000296583033598	2.19777341275e-08	0.000199913136699	0.000225188400792	1.79891316633e-05	3.9740874138e-06	0.000471979876777	0.000182065865312	8.66027380499e-08	7.48417783674e-05	0.000240944477963	1.1427311385e-07	2.74757035629e-05	0.000345029414348	8.72283885853e-07	4.37167437354e-06
0.00030140780507	2.35684092419e-05	7.91166027129e-07	0.000192655636764	0.00018507831418	0.0	0.000195597884803	0.000194326773291	8.98750054743e-08	0.00097021936431	0.000234896651292	0.000103183330813	0.000119037878421	0.000116828841636	0.0	0.000192903442722	0.000128269112583	0.000157269073245	2.14024891196e-06	0.000183293507854	2.56101038283e-05	0.000111575787072	1.51540787614e-05	4.14253928083e-05	0.000112362588904	0.000124969970203	2.35533212266e-05	7.62643175577e-05	0.0	0.000127661305312	5.44214526025e-06	4.37986890909e-06	4.70782625446e-06	0.000253988219515	0.000207328957263	1.40297888688e-07	0.000201881670788	0.000195335512707	2.34771009721e-05	5.89845355373e-06	0.000376775297658	0.00013661649492	0.0	6.55834069598e-05	0.000231658461796	4.07434936626e-07	3.82938943508e-05	0.000311178359127	7.13233981885e-06	7.48596107644e-06
0.000280916725702	2.67992124893e-05	5.60463860042e-06	0.0001799485239	0.000190777942776	0.0	0.000182682066787	0.000178032639085	2.34113142199e-08	0.000957142183486	0.000195701088321	0.000101855203154	0.000119493948662	0.000111473979175	0.0	0.000208398149106	0.000121497311214	0.00013574949347	1.28432180322e-06	0.000183420781573	2.69539489711e-05	9.84706260067e-05	1.7958909419e-05	3.96739554208e-05	0.000129867627131	0.000115809937742	3.35009895456e-05	7.91553984699e-05	0.0	0.000124256211586	4.66335805244e-06	1.03483012673e-06	3.39877233661e-06	0.000233662406791	0.000202152365519	6.5778012763e-08	0.000193676110011	0.00017886147808	1.71067527792e-05	4.25091156728e-06	0.000387146088141	0.000132668854127	0.0	6.08425087019e-05	0.000233664953845	1.42138279155e-07	2.17544976286e-05	0.000291035727747	2.03737156452e-06	3.69681783265e-06
0.000264078759477	3.83939776635e-05	2.45564532811e-05	0.000208851935758	0.000199344678348	6.10623398242e-07	0.00023721739366	0.000200071234596	3.35149653174e-08	0.000897658710529	0.000220022361338	8.48318555713e-05	0.00010227986775	0.000134465537338	0.0	0.000294026216273	0.000149792957988	0.000135078052529	5.22289441982e-06	0.000226450008624	3.76617910248e-05	6.66043660171e-05	1.3763640653e-05	5.05557280431e-05	0.000152619880388	0.000164014901127	3.34707547218e-05	0.000112215890728	0.0	0.000143244360211	4.93331465437e-06	1.39145559122e-06	1.32687397467e-05	0.000229879466229	0.00026804055444	1.67271065572e-07	0.000195038025063	0.000231434604076	4.31102024872e-05	6.39971614873e-06	0.000339179234767	0.000102583570453	0.0	6.65293920264e-05	0.000247002486986	1.25248851626e-07	4.7873307808e-05	0.000228500421007	3.76734584687e-06	5.11556386183e-06
0.000367397995178	9.35883725972e-06	8.93937959199e-06	0.000184489606752	0.000223113345624	3.8367798505e-08	0.00021225899772	0.000220821068676	6.87470208141e-08	0.000944741881499	0.00027286373733	0.000143171651876	0.000156669984816	0.000207671472637	3.16258530809e-08	0.000322548788269	0.000110186551272	8.12756332234e-05	1.43490020275e-06	0.00020234755377	1.85420433453e-05	0.000146247164499	6.79712411522e-05	8.4420935665e-05	0.000136386765141	9.80444693237e-05	8.76669994813e-06	9.44035508089e-05	4.28523463822e-08	0.000105455016471	1.68167649723e-06	1.91479981936e-06	5.31277697264e-06	0.000228765943857	0.000195136650174	7.47788524512e-08	0.000205272157682	0.000223582023095	9.48625539973e-06	7.14167904026e-07	0.000603417448478	0.000172112683986	4.52004201566e-07	7.32273480411e-05	0.000223573557672	4.12424998536e-07	2.27685638045e-05	0.000328623426974	4.48698624328e-06	4.06522260334e-06
0.000312524894567	1.75088476689e-05	1.60868247402e-05	0.000173508658229	0.000192325892977	0.0	0.000171177670492	0.00019170018231	7.88637099109e-08	0.000984285041871	0.00024680319359	0.000138652903814	0.000175206027394	0.000207783177905	0.0	0.000295040898048	0.000116086947908	8.61344387896e-05	2.73255839853e-06	0.000196114050648	2.96761671892e-05	0.000146599482128	4.9042301356e-05	6.32356321727e-05	0.00013341574007	0.000103016695375	5.49929941774e-06	0.000100929518371	0.0	0.000105676496566	2.01041288238e-06	1.92591815228e-06	3.86652256102e-06	0.000188000717833	0.000215991531622	0.0	0.000197637998825	0.00020643391096	1.66753147598e-05	8.54775737021e-07	0.000516606821079	0.000158691562363	1.30449218791e-07	6.7293451966e-05	0.000250071474892	1.18166044175e-06	2.44231681935e-05	0.000327327725911	4.5174804553e-06	2.8968707369e-06
0.000254284440925	7.89841318726e-05	1.91367814563e-05	0.000228593411715	0.000213264787111	4.81002057722e-08	0.000241832332781	0.000210316040115	3.73838120961e-06	0.000871460775256	0.000240470621858	8.23420040282e-05	9.66071949165e-05	0.000158371968743	0.0	0.000254899826763	0.00010051198348	0.000133768517432	4.67745080432e-06	0.000214473676012	7.69343716193e-05	0.000104757347597	1.5578686415e-05	6.07445193288e-05	0.000106170033036	9.43101667941e-05	6.21386175321e-05	5.41645805926e-05	3.90267578651e-07	0.000144057903617	1.18250790917e-05	4.8309241214e-06	1.48988312318e-05	0.00024230573956	0.000234169476411	0.0	0.000189835481902	0.000217193368412	6.02393907781e-05	5.11207327255e-06	0.000339634289395	0.000125242756588	2.24116455165e-07	7.4329724242e-05	0.000197442055106	1.21991776348e-06	8.3725624608e-05	0.000230846985305	3.69875123286e-06	2.07514436342e-05
0.000268063363615	5.81581133763e-05	6.537866348e-05	0.000184976136137	0.000182694273651	0.0	0.000213279535852	0.000164931794798	3.82402756136e-07	0.000783090088419	0.000212329399477	8.0112129244e-05	7.72868513114e-05	0.000106285615737	2.02996171895e-07	0.000181070630245	0.000123139005412	0.000147220457164	1.82098006827e-06	0.000128062019048	6.66753887139e-05	8.83889740027e-05	7.91536219459e-05	0.00011523810254	0.000133700509797	9.3717582975e-05	4.25168784373e-05	5.93558692241e-05	3.57540551974e-07	0.000153244675302	7.00023456568e-06	9.24235125305e-06	1.30727137143e-05	0.000224910333173	0.00015021667209	7.04019964576e-08	0.000172027454461	0.000128206057682	5.85992305722e-05	1.48748503793e-06	0.000366152958407	0.000114171736038	0.0	6.1515333686e-05	0.000147458185858	5.25994877943e-07	8.95622562802e-05	0.000251860305205	1.57681160052e-05	9.38420632279e-06
0.00028450276077	1.11402903088e-05	8.99789330725e-05	0.000207754491614	0.000203067542416	0.0	0.000227016825498	0.000197294593966	1.0195693518e-07	0.0007778200017	0.000210835862369	0.00010366102651	9.45244120516e-05	7.80012195564e-05	1.89925431859e-07	0.000181298046386	0.000170298341919	0.00013090662117	7.39267828063e-07	0.000157593830656	2.68164939667e-05	6.98412995057e-05	7.46384989493e-05	7.18197295569e-05	0.000141654512045	0.000149182786403	7.32101246815e-06	0.00012766188698	0.0	0.00015644693255	6.06231877297e-06	7.95732171255e-07	6.61684727433e-06	0.000245884189018	0.000154317969927	1.69196107438e-07	0.000165107416725	0.000188290977976	1.22553794462e-05	5.8402363288e-06	0.000359548941351	0.000102415991939	0.0	6.40901547283e-05	0.000181051828526	2.45652004257e-07	3.55297354858e-05	0.000320152843965	1.27434282724e-05	7.45468801031e-06
0.00015993479365	0.000208319840385	2.86361773963e-06	0.000289951412143	0.000283825638969	5.11217926836e-07	0.000299786930536	0.000312368991085	1.73269227419e-07	0.000855825405145	0.000287835638105	1.83820977265e-05	1.7932719001e-05	6.84633000898e-05	0.0	0.000221755129119	7.79053966896e-05	0.000105360587593	8.34566310052e-06	0.000206606257914	0.000138973770772	7.3621991323e-05	4.12881244914e-05	0.000103015600275	6.01458924331e-05	8.60023301993e-05	0.000104922103692	1.36585861637e-05	8.46138484989e-08	0.000188537690392	6.75609653084e-06	2.23212444474e-05	1.61511360886e-05	0.000272773845791	0.000352636169062	2.59823310013e-07	0.000216468847404	0.000349334152777	9.95266181821e-05	4.25296820452e-06	0.000121550419912	5.63669162974e-05	7.32967462623e-08	9.1234265907e-05	0.000172484812476	2.47142469092e-06	0.000180971451687	7.71201893895e-05	1.02916554386e-05	6.31937726963e-06
0.000224079765533	7.29735690114e-05	8.95352418236e-06	0.00022625074647	0.00019500903	6.41017856696e-08	0.000242780623932	0.000231405217123	1.03979963751e-07	0.000819199305738	0.000270593092799	8.50591970411e-05	8.27380558074e-05	0.000132281357901	1.23514979761e-08	0.000199907916042	0.00012180026268	0.000122138585464	3.984618112e-06	0.000210286352228	6.65424084672e-05	0.000121808384743	2.92506256916e-05	5.46957668455e-05	0.0001350118619	0.00013206177567	3.75327007033e-05	7.46024898193e-05	1.67360124092e-08	0.00012924994438	4.32649916996e-06	7.76336873802e-06	9.57945864977e-06	0.000304844993501	0.000276203402924	2.33596306134e-08	0.000194900586857	0.000255083362062	5.45280439649e-05	4.05693902143e-06	0.000304560449824	0.000101912839578	2.64795812776e-08	6.82806649303e-05	0.000207154217243	3.51601515802e-06	7.58588951176e-05	0.000268480524968	4.47275676267e-06	7.23787751737e-06
0.000113910492801	5.81114822534e-05	2.00854171526e-06	0.000121467403683	0.000107182789303	8.41518118281e-07	0.00013485898471	0.000127419221283	1.25145009678e-06	0.000451525223745	0.000136096314223	3.46381010468e-05	3.63430249838e-05	6.70647490471e-05	0.0	0.000167722937731	7.19051687271e-05	8.19299871157e-05	2.17130485692e-06	0.00011151086923	5.74154993257e-05	5.70772242179e-05	1.40474307228e-05	5.05945237945e-05	5.81653204695e-05	9.25684550062e-05	4.34942011428e-05	3.61618623326e-05	0.0	8.77846177248e-05	5.95734131912e-06	1.87773893069e-06	1.16158276718e-05	0.000156213978174	0.000188231229405	4.17647387844e-07	0.000101958850373	0.000126125421042	5.89997536015e-05	5.20717533929e-06	0.000134523084934	5.31198935193e-05	1.45670479849e-07	3.7274540374e-05	0.000117112869885	1.7576393671e-06	6.30390681015e-05	0.000106457843754	7.33674387622e-06	1.92339344453e-05
0.000162253407466	0.000136814861036	4.57792682792e-05	0.000225804117191	0.00022840832091	3.69515396901e-07	0.000227526154334	0.00022256144091	2.10672768506e-08	0.00092509689903	0.000288462450153	4.89038704724e-05	7.06204078225e-05	0.000119738470949	1.22341885352e-06	0.000360935483714	9.6838573709e-05	0.000126264515206	4.86470947003e-06	0.000190980540227	0.000121226037925	7.05421666818e-05	9.73300612168e-06	6.41305323404e-05	6.49468426337e-05	0.000141677803447	0.000131640792538	4.71863750679e-05	3.04782117812e-07	0.000158999081263	8.87609465156e-06	5.54559774537e-06	1.00367819637e-05	0.00026042234989	0.000277322545843	5.85203586382e-07	0.000200687964588	0.000230782167183	0.000101648944122	7.00764927511e-06	0.000192340817551	9.22594751171e-05	8.39179861216e-08	7.70116557832e-05	0.000223221958382	2.57461745116e-06	0.000157658679762	0.000113398289422	2.83963495351e-06	1.80481158044e-05
0.000145612568236	1.55954439852e-05	9.47251180884e-08	0.000101715438941	8.20905932238e-05	2.97707513991e-07	9.79145282845e-05	9.72220822473e-05	1.33865644464e-07	0.000416500948649	0.000104894501313	5.80837785849e-05	6.23548044408e-05	0.000102747785553	0.0	0.000102520590474	7.53561072427e-05	6.86240859799e-05	1.07056828686e-07	0.00010424332942	1.31899459911e-05	6.74122829329e-05	5.2442733385e-05	4.80437693824e-05	6.47886640165e-05	9.33550890941e-05	9.85827106098e-06	5.98544589274e-05	0.0	7.66771703548e-05	1.67854204903e-06	1.43125520996e-06	5.20816091664e-06	0.000148097486264	0.000123177958078	0.0	8.59553104629e-05	8.23902293676e-05	1.00978141234e-05	2.34572832123e-06	0.000204741872107	6.73580360675e-05	3.17913067558e-08	2.93751336596e-05	0.000113336048151	1.85436459987e-07	1.2725967902e-05	0.000164840627656	8.24590731742e-07	3.10409980715e-06
0.000238873026435	0.000104361707794	2.91895594945e-05	0.000248867324301	0.00022687923773	1.03495131884e-06	0.000249814786596	0.000232429488137	1.27616760084e-07	0.000769568082658	0.000276852482574	6.92100331606e-05	6.59470207796e-05	0.000151422117911	6.46292549126e-08	0.000280081957453	0.000114965157454	0.00013377356034	1.71376918955e-05	0.000211856596242	0.000122291951271	9.92095714582e-05	1.73465541978e-05	7.35929230663e-05	9.11587498759e-05	0.000112870269218	8.09274342411e-05	5.5345866828e-05	3.71173519041e-08	0.000164911058383	9.23366619242e-06	4.44709531716e-06	7.61238741248e-06	0.000252576485686	0.000289222551373	5.72347323618e-07	0.000199892891658	0.000226448845048	9.190040402e-05	5.3263498228e-06	0.000262802054362	0.00011612708456	1.18797559224e-06	7.09726564457e-05	0.000186623401152	9.53674496007e-07	0.000119331931337	0.000193488982467	4.55002651093e-06	1.01258801987e-05
0.000224832016531	0.000106177599075	1.66355571482e-05	0.000261330816451	0.000220238127065	1.68322237833e-06	0.000256599192368	0.000242917225531	0.0	0.000827671169624	0.000274298710151	5.96608239429e-05	5.78527371399e-05	0.000147539702459	0.0	0.00026799305778	0.000115693206737	0.000121054128516	1.64121024196e-05	0.000209016131984	0.000127690818985	9.35043868098e-05	1.43466220865e-05	5.79346114103e-05	9.23475774226e-05	0.000112411267871	7.99333469608e-05	5.87577670927e-05	0.0	0.000162923612125	6.99568323808e-06	8.388757857e-06	6.87029272056e-06	0.000248996634886	0.000269378796896	4.60940581786e-07	0.000191607990869	0.000220977103611	9.50925817034e-05	3.69917058972e-06	0.00023884099367	0.000114489992669	1.03190738675e-06	7.09920228371e-05	0.000185680979947	1.77314364588e-06	0.000159676135265	0.000191153206443	8.36587321282e-06	9.02545296259e-06
0.000246393698195	0.000120523247841	3.62281629813e-05	0.000303454609779	0.000249260286842	3.9676086827e-07	0.000326163270936	0.000259314633261	0.0	0.000942748495531	0.000311740522678	5.67010906891e-05	6.05115368787e-05	9.43843151051e-05	0.0	0.00025548765486	0.000139464124594	0.000163872971709	3.15073213456e-05	0.00020961013248	7.5385081408e-05	8.81136886485e-05	1.93319986973e-05	0.000113578653904	8.75718821168e-05	0.000137798773076	4.75189426772e-05	7.52431639086e-05	0.0	0.000160110279451	8.91543575681e-06	1.10699504234e-05	2.04000224247e-05	0.000372655559917	0.000260092779902	2.52560763498e-08	0.000223420313785	0.000252293894237	0.000138044095795	8.87197513446e-06	0.000342954007055	0.000240806761947	1.18958785306e-06	9.34227306271e-05	0.000208576859572	5.82070670636e-07	8.51843210396e-05	0.000262154526698	2.0859170528e-05	7.88571815591e-06
0.000189694746208	0.000108650952685	9.94582348453e-06	0.000233455109971	0.00021911987798	1.20873818469e-06	0.000262253975072	0.000244346991443	2.66971445959e-07	0.000818347078887	0.000292512517057	6.77139166272e-05	7.56230917634e-05	0.000150340316716	0.0	0.000255706348355	9.03188880889e-05	0.000105318377917	2.25916266411e-06	0.000232972008031	0.0001141717384	9.71065183928e-05	1.83327522888e-05	6.62082900384e-05	7.71958803479e-05	0.000112622372076	6.06350095731e-05	4.00670193426e-05	3.33097783283e-08	0.000145186798276	1.07857771968e-05	1.2703958942e-05	3.52047856134e-05	0.000268196277292	0.000296277960891	9.33881398447e-08	0.000182146538681	0.00024172885488	6.77998076987e-05	4.96216039236e-06	0.000291269975705	0.000122399160058	6.06388876412e-07	8.05459891785e-05	0.000214073565014	1.57377672244e-06	9.48656051903e-05	0.000168022603413	1.0284704639e-06	8.67985828309e-06
0.000217318093184	4.71979873552e-05	9.46780597201e-06	0.000189650698512	0.000173677361449	3.40497460189e-07	0.000234858841768	0.000188430521465	0.0	0.000792251245291	0.000246675044694	8.63888077615e-05	8.91891462219e-05	0.000196464138544	2.0157280984e-07	0.000227146185444	0.000104337387036	0.000127806207669	1.47326665561e-06	0.000181568756471	5.08294189483e-05	0.000126819646216	1.65240015057e-05	5.63443018675e-05	7.91162216689e-05	0.00010577229549	2.64080974469e-05	4.9717535242e-05	1.1413765414e-07	0.000112021601823	1.08494325246e-05	4.01095504541e-06	2.93008760364e-05	0.000295201167147	0.000199677709874	2.45207002396e-08	0.000176059760443	0.000198522412512	4.24846715304e-05	5.77842457752e-06	0.000359462785137	0.0001307296236	2.08877573687e-07	6.48142273274e-05	0.000187909860614	4.51198933698e-07	4.18317321369e-05	0.000252302523005	1.89456784247e-06	8.66807861753e-06
0.000249266463034	2.00630703835e-05	2.24291997418e-05	0.000170528795105	0.000164240824926	3.5757786095e-07	0.000188643685825	0.000152556141071	1.23907804731e-08	0.000831992047644	0.000178258149001	0.000111791155209	0.000124797649556	0.000156526223928	0.0	0.000228054500558	0.000117550810094	9.94108549762e-05	1.00171014976e-06	0.000173194966623	2.45532205107e-05	0.000113263162291	3.58429287211e-05	5.83298815084e-05	0.000140741937897	0.000136582472197	1.62794580089e-05	0.000113022942726	0.0	0.000115440194798	2.49493550484e-06	2.08967275807e-06	6.90937606651e-06	0.000204318847808	0.000272691956065	0.0	0.000144126387321	0.000184203916781	1.38172643683e-05	1.98145807055e-06	0.000374948688151	0.000104501695824	2.02835378978e-08	4.95923327774e-05	0.000246402846845	8.03475570803e-08	2.63754372547e-05	0.000248546294868	5.62940344154e-07	3.99149959235e-06
0.000269502095114	4.35029220222e-05	6.42207598061e-05	0.000194159965805	0.00017805986482	5.63200872084e-07	0.000191141158288	0.000164928981798	2.259606605e-08	0.000772792355033	0.000232817828249	9.49321044121e-05	0.000110589019591	0.000129014748107	0.0	0.000213821221251	0.000100166309802	0.000124964832949	1.41976947598e-06	0.000164029464642	4.14973917557e-05	0.000102031740965	2.76759495419e-05	8.01809963079e-05	0.000125612304079	0.000136164166893	3.72576987429e-05	9.24627217863e-05	7.1397362305e-08	0.000137755580834	9.46609526229e-06	3.92407572055e-06	1.81770682381e-05	0.000216135699982	0.000246215299075	6.32962913641e-07	0.000174738839473	0.000194135030337	3.24432933043e-05	7.68163014628e-06	0.000382601210233	0.000125554496767	0.0	5.94798552233e-05	0.000219057294019	3.07314086531e-07	3.83410254927e-05	0.000259947437676	2.23142707937e-06	1.22168333668e-05
0.000280598758465	5.87524017248e-05	1.54972631031e-05	0.000205430798827	0.000197996985216	2.71671221106e-07	0.000207516946284	0.000223938405934	0.0	0.000837440897025	0.000219268026322	8.67129540594e-05	0.000112089203241	0.00012408715416	0.0	0.000214332583139	7.97625224626e-05	7.80330716938e-05	1.11970198962e-06	0.000252807766251	0.000147352452633	9.53976200619e-05	1.53955931527e-05	2.23431935066e-05	0.00012914731696	9.68015843918e-05	7.42668954923e-05	9.19945672083e-05	1.35163533144e-07	0.00013912665624	4.16892903049e-06	8.45391783216e-07	1.75624354845e-06	0.000210728398357	0.000376034479025	0.0	0.000128856686992	0.000227563789686	1.15581718882e-05	3.48691614941e-07	0.000293410861167	8.59542652381e-05	0.0	6.347349957e-05	0.000292480422455	2.31323068262e-06	2.72696234629e-05	0.00021253919002	9.6169421377e-07	3.05496756577e-06
0.000251963584282	1.74989900484e-05	1.52701794563e-05	0.000190178489265	0.000192157643829	0.0	0.000171223842865	0.000195804056953	3.46731418488e-08	0.00109049673729	0.000205697595771	0.000142310789341	0.000177170654045	0.000221390871049	1.30716637002e-08	0.000340138113622	0.000131850801062	0.000139047420053	1.05387155074e-06	0.000210459092357	1.76738943241e-05	0.000179300180303	2.52290612352e-05	3.24209400508e-05	0.000197003826033	0.00016241544056	1.18479190198e-05	0.000156901792338	1.23148837627e-07	0.00012408251483	2.84459954439e-06	2.28313996933e-06	4.2037340426e-06	0.000188122815655	0.000327452718921	0.0	0.000197689315843	0.000233476634563	1.25299909421e-05	3.30027270695e-07	0.000431525698584	0.000151446045251	0.0	5.44714574517e-05	0.000315156184226	1.00476267075e-06	2.68465209787e-05	0.000314660164271	6.33283335893e-07	3.28149864449e-06
0.000277261940843	3.99360557687e-05	6.89484108862e-05	0.000182798969106	0.000161896682965	6.24710626386e-08	0.00019412799828	0.000170716174005	0.0	0.000819269665081	0.000243402247017	9.41420469239e-05	0.000102023246505	0.000138481569721	0.0	0.000176751174452	0.000123800252772	0.000122026467598	7.49663767059e-07	0.00015873669507	4.05348525107e-05	0.000144312692248	4.77976984312e-05	7.05330872593e-05	0.00013313353522	0.000129829683714	3.24817010013e-05	0.000101911696743	1.23858812052e-07	0.000167476981267	6.25302871791e-06	4.26106493025e-06	3.66495403641e-06	0.000256325440208	0.000201826172847	0.0	0.000155765726248	0.000171984878123	3.12715420782e-05	5.39834085629e-06	0.000392446883902	0.000115396614061	0.0	6.91654186301e-05	0.000221162213699	5.86609325427e-07	4.26835715756e-05	0.000276890040007	1.23819057965e-06	5.40367774894e-06
0.000236822650982	0.000120282540627	2.26822822995e-05	0.000237099814235	0.000214396893085	9.5667267751e-08	0.000248447570419	0.000223588803923	1.49738390159e-07	0.000758450524218	0.000260891008022	5.29414971052e-05	6.06365339335e-05	9.14630775717e-05	7.66543577715e-07	0.000213989119241	8.72987611625e-05	0.000105062796363	3.8165975124e-06	0.000191419358232	0.000104424416533	0.000101820682227	2.99982405517e-05	0.000104684636389	0.000101272283452	0.000130378272032	8.20397596925e-05	5.2582550954e-05	7.1631031445e-08	0.000173473539431	1.68976410876e-05	3.41643092391e-06	4.77895674806e-05	0.00032985651377	0.000287339013969	1.05960386411e-06	0.00016363496073	0.000225094280722	8.92980341342e-05	1.04506100283e-05	0.000262985921828	0.000129323805308	2.9653706566e-08	7.79397435483e-05	0.000245651971052	9.1036810394e-07	9.85973907264e-05	0.000210069280227	9.07316428302e-07	2.63132962122e-05
0.000156140037927	0.000178248230947	9.73881689708e-06	0.000232778595198	0.000233339678715	1.10059833641e-06	0.000276756149207	0.000215234548216	3.06642835546e-07	0.000684862202712	0.000241101740624	2.21056720792e-05	2.62295930317e-05	0.000138166450125	0.0	0.000214566844934	8.29898167634e-05	0.000153973493421	3.78354537702e-06	0.000184157074939	0.000180213895774	6.2733983317e-05	9.22280359001e-06	0.000136226200831	6.88369817739e-05	8.11058669418e-05	0.000101171137207	2.90611332069e-05	4.46635123835e-08	0.000157729593008	7.37638041872e-06	8.58518665169e-06	3.41970901631e-05	0.000258883205361	0.000282768249119	3.08438605698e-08	0.000122724420067	0.000223024713477	9.24710792737e-05	7.06659368922e-06	0.000118008566817	4.61781388462e-05	5.73181742256e-08	6.80741276822e-05	0.000180720150511	6.32741202429e-07	0.000219788720162	0.000108518227262	1.87991332754e-05	1.13345923875e-05
0.000212928109917	5.05805610893e-05	2.33912926204e-05	0.000171767243258	0.000166883435647	4.57483423157e-08	0.000198023397038	0.000157709881913	7.92782586062e-08	0.000700598689707	0.000185297097018	6.91793599262e-05	8.35092133008e-05	0.000116715017918	0.0	0.000203676949804	0.000103364634851	0.000148362799779	5.96728958878e-07	0.000166371795073	5.39074970837e-05	6.45062427539e-05	3.10319687368e-05	5.52616298134e-05	0.000111377336306	0.000111336373348	3.40391004618e-05	5.32670076116e-05	0.0	0.000109830545045	1.42754375686e-05	2.90828406487e-06	3.56072809567e-06	0.000237629936378	0.00020189055532	0.0	0.000146177655173	0.000171664201791	3.49789966297e-05	6.40981622577e-06	0.000300775186848	0.000105482775379	3.2786311993e-08	6.01112756689e-05	0.000176621002285	4.77784499297e-07	4.14588306301e-05	0.000221881829574	1.42433454458e-06	1.62408146577e-05
0.000259565514033	0.000154927877473	5.45629344221e-07	0.000281167222195	0.000258251176636	3.20535037979e-08	0.000270852355738	0.000249976278096	1.3637355018e-07	0.000656782831702	0.00027876796054	2.27977609447e-05	2.55065873512e-05	0.000118549278144	1.28009200471e-08	0.000334230207997	0.000151031927423	0.00023051400248	2.36370147768e-06	0.000233728349545	0.000152972667618	9.23768239487e-05	9.45467557415e-06	7.42115122583e-05	9.90814683543e-05	0.000110813173151	0.000104856700983	3.15523205766e-05	1.54103383644e-07	0.000174585413692	9.2245462602e-06	3.73503395292e-06	3.08602549812e-05	0.00038766932679	0.00030245049547	1.91664882407e-07	0.000214353156581	0.00024040113453	9.8188041663e-05	4.465358615e-06	0.000232525296825	0.000121516127316	0.0	8.89031563457e-05	0.00024177968208	1.02339114959e-06	9.73120649167e-05	0.000217530788247	5.87179762887e-06	1.52976686891e-05
0.00029852445751	9.44123833806e-05	3.80085102239e-07	0.000246314666852	0.000253875787293	0.0	0.000272392352403	0.000238095887588	2.53223735736e-08	0.000693408580065	0.000285993514855	2.70479569371e-05	3.1259336608e-05	9.31724819873e-05	2.50796671176e-08	0.000336030605113	0.000159842613905	0.000186116877071	3.67442979808e-06	0.000224045095201	0.000105005510454	6.45193409104e-05	1.2749280699e-05	4.57186613802e-05	0.000111144713511	5.18739197777e-05	3.7278529467e-05	4.0560585376e-05	3.38359302064e-08	0.000132423720636	1.4146410932e-05	9.1460001888e-06	1.20579689674e-05	0.000357044102752	0.00033796351971	1.56125909932e-07	0.000243768127329	0.0002719888413	9.95002277074e-05	3.61801586484e-06	0.00025368399825	9.70400783738e-05	2.39327311215e-08	8.1899156465e-05	0.00017895046594	2.0039004184e-07	5.77459796276e-05	0.000216151911148	3.43347279692e-06	7.63381578598e-06
0.000255763297599	3.06420163606e-05	1.91072418127e-05	0.000224756101249	0.000214762773815	7.32604167298e-08	0.000215994930468	0.000203511164883	3.47847941409e-08	0.000908467251959	0.000212318306682	0.00012243173602	0.000128564437943	0.000138219358838	2.14709975336e-07	0.00025361293236	0.000138133517066	0.000133319175252	1.85443980869e-06	0.000159666910635	2.99003991033e-05	9.55136635431e-05	4.44208239883e-05	6.35697100508e-05	0.000127416037261	9.95364264402e-05	2.62449281992e-05	8.4631771283e-05	3.26196042705e-07	0.00013424917186	1.80146756878e-05	7.33356316545e-07	3.14536271829e-06	0.000264187298228	0.000222932953961	2.09431440623e-07	0.000200315741086	0.000192496436105	4.05934481988e-05	1.07484945235e-05	0.000386227960106	0.000184501515554	3.50021991042e-08	5.80530849226e-05	0.000220246548923	1.00964556115e-06	4.11451130026e-05	0.000337497418499	5.28952537517e-06	6.49195733666e-06
0.000277689728146	3.09147084755e-05	2.40836506517e-05	0.000209715261859	0.000221499770981	6.47277922726e-07	0.000216125724888	0.000213464386456	0.0	0.00094626553759	0.000205290944535	0.000127155699342	0.000131495998808	0.000165553455106	1.59135105236e-07	0.000299943609489	0.000133125630933	0.000143609380005	1.35687716113e-06	0.000195784722376	3.54034594222e-05	0.000119576286706	1.92306630415e-05	4.19074254949e-05	0.000152048939174	0.00010699833896	2.25963008575e-05	8.54454011678e-05	7.17199716241e-08	0.000121334036166	7.15781283062e-06	1.59100889739e-06	4.65599424076e-06	0.000251743002066	0.000254057569368	1.67224527466e-07	0.00020853728012	0.000209419059907	3.44178671322e-05	5.24695519656e-06	0.000419015287792	0.00016718966359	3.45897832908e-08	5.82331265728e-05	0.000231589577249	1.62982608705e-07	2.65291443875e-05	0.000346974382479	2.62747898292e-06	6.57910767378e-06
0.000242227053229	3.40911883416e-05	6.50918183686e-05	0.000164255678768	0.000159246717244	0.0	0.000177874494647	0.000167913145026	2.17631311778e-07	0.000809570963454	0.000202401640079	7.78891660596e-05	0.000113549886774	0.000143837545981	0.0	0.000236332490743	0.000130336548296	0.000125037264438	5.4037123741e-06	0.000163347672734	4.76908002989e-05	0.000115713570014	1.97962307523e-05	5.24764071115e-05	0.000119921774765	9.72113259399e-05	1.98770173477e-05	9.94705950521e-05	0.0	9.36875811797e-05	4.83170541201e-06	5.09316889141e-06	6.34965598169e-06	0.000195042950481	0.000207688125787	0.0	0.000163837486066	0.000167194241655	4.38282577387e-05	4.07149159824e-06	0.000329405840623	0.000105550258252	1.37188221362e-07	5.73687353342e-05	0.000217387148157	1.06035575055e-06	5.67679120595e-05	0.000224450843123	6.79225530253e-06	8.52315734535e-06
0.000289689246263	6.22915688467e-06	6.98985206863e-05	0.000178285094637	0.000154477493867	0.0	0.000174897178875	0.000178942606837	0.0	0.000884346672499	0.000241238924611	0.000127332055544	0.000136385451243	0.000146490746075	0.0	0.000230027552229	0.000128196901277	0.000107519775352	4.97932987785e-07	0.000148011160971	1.02527409936e-05	0.000141719754167	5.19539884887e-05	5.8596825811e-05	0.000161647579858	0.000144357332804	3.71553286058e-06	0.000111719632739	0.0	0.000119488541085	1.63319925544e-06	1.21365426004e-06	4.34257924465e-06	0.000235028643779	0.000212668562719	0.0	0.00016152813002	0.00017601851982	9.98991733758e-06	5.87604517129e-06	0.000414030801213	0.000148124691496	4.47786354111e-08	5.78769343941e-05	0.000232316824946	1.67224405125e-07	2.11192557175e-05	0.000335897750251	8.41790147048e-07	3.85164027377e-06
0.00019360461567	8.14447583386e-05	4.86092035889e-07	0.000192063866386	0.000166123407179	3.49234772113e-08	0.000206161234334	0.000168379159393	3.03946465215e-07	0.000721405308603	0.000191717409894	6.6938285583e-05	7.10930466965e-05	0.000132165381075	0.0	0.000207368944511	9.36667224587e-05	0.000101527006668	1.50308666784e-05	0.00018482854979	8.29144458026e-05	7.11026649056e-05	5.23226537715e-05	6.64198503981e-05	0.000104850121771	0.000130661210636	6.19981361506e-05	7.34570426348e-05	3.83857184868e-08	0.000132383264539	3.36060009058e-06	6.81587834563e-06	5.75145660801e-06	0.000207029678549	0.00028334260277	5.38095872442e-08	0.000157224794171	0.000171413247993	6.34483679649e-05	4.42968549664e-07	0.000279717443682	0.000102017568206	1.54448991007e-07	5.70025157503e-05	0.000196767043716	3.27192833946e-06	6.43874570021e-05	0.000178677635039	4.52489663804e-07	1.52555908581e-05
0.000238237738719	3.1850068172e-06	1.49513945294e-05	0.000127888374941	0.000173671370283	0.0	0.000180266207673	0.000165803245296	2.58206201822e-07	0.000905855255926	0.000156148073877	0.000115350430866	0.000132255622115	0.000240715112421	7.02207262674e-08	0.000201075816921	0.000111904954615	9.01103493166e-05	4.50603098672e-07	0.000174092333133	5.22150336204e-06	0.000132454742727	3.94641831528e-05	4.7283623279e-05	0.000137461086946	8.93124772156e-05	5.4407808786e-06	8.68943902906e-05	0.0	9.29982998482e-05	8.29323080765e-07	1.41414679998e-06	1.89133077032e-06	0.00018897778954	0.000150167416387	0.0	0.000142687537297	0.000165439102884	5.20002127467e-06	1.76232136673e-06	0.000476883438898	0.000112003008415	0.0	4.88767175824e-05	0.00020994632727	2.41652878415e-07	6.20494284497e-06	0.000280536313586	1.08694893161e-06	5.06762320321e-06
0.000247020159112	1.13384361873e-05	1.08033911978e-05	0.000181326698564	0.000160119589921	8.05830816063e-08	0.000199087367941	0.000188290232971	9.21826287463e-07	0.00100369710091	0.000234659737122	0.000143761134508	0.000150787164139	0.000250692867923	0.0	0.000219396444383	0.000133983465136	0.000155594752783	2.03640331403e-07	0.00018350637804	1.41086020748e-05	0.000150353584137	4.72444688663e-05	4.53500296384e-05	0.000172155439863	0.000142298947149	7.50306292826e-06	7.45575958889e-05	0.0	0.000128076774289	1.15661176174e-06	1.80826127521e-06	2.42648036033e-06	0.000253867953286	0.000193389969918	0.0	0.000197874640628	0.000198242640657	1.00149806207e-05	2.36876279323e-06	0.000474617891959	0.00014088944741	0.0	6.11145334277e-05	0.000230612472338	6.06475812828e-07	1.50244507693e-05	0.000399920567596	5.65671829839e-07	6.3766307935e-06
0.000180254031757	0.000171454898746	2.98495198853e-06	0.000226812734118	0.000296206207666	8.37088756355e-07	0.000287208993511	0.000281870045277	3.55502853833e-05	0.000682551701594	0.000271288746126	1.52556619281e-05	1.79089133689e-05	4.39438123123e-05	0.0	0.000135819685861	4.01268647133e-05	5.83403715506e-05	3.35049928391e-06	0.000237409812193	0.000184250405811	4.91191130111e-05	1.73441960315e-05	8.7400057264e-05	5.30981935744e-05	0.000124647392623	0.000118549985495	1.69452712311e-05	5.10588494656e-08	0.000236398437195	5.38306153685e-05	8.95168021053e-06	5.57927578152e-05	0.000292297373412	0.000309794365051	0.0	0.000117021289489	0.000267978218393	5.86038948913e-05	2.11800502167e-06	0.000197335395447	3.79458306249e-05	9.29495140797e-08	8.60714453745e-05	0.00023855885883	1.07426103021e-07	9.79401382238e-05	0.000116279792283	2.17974474739e-06	1.38237842648e-05
0.000213526833618	6.68254546244e-05	2.08879238124e-05	0.000194425056606	0.000180637366555	1.30643867622e-06	0.000210988007031	0.000197121980192	0.0	0.000796597166763	0.00022140319496	7.49320945917e-05	8.76973261499e-05	0.000224793854907	0.0	0.000188793819361	0.000101143060893	0.000106133956193	1.15589368972e-06	0.000185400664625	7.65677482956e-05	6.80719450807e-05	2.55922167866e-05	5.64451236493e-05	0.000120598546899	0.000159649451893	5.81781016146e-05	7.01076120758e-05	0.0	0.000138620831148	9.19186732108e-06	2.98536720997e-06	2.00012512233e-05	0.000223457365534	0.000235032118343	0.0	0.000161872777017	0.000208549261526	5.19945059474e-05	1.97546229384e-06	0.000294852485858	8.98453616572e-05	2.38802296534e-08	6.65689544316e-05	0.000216523271798	2.28043997972e-07	7.1401479202e-05	0.000226016211459	1.05000698891e-06	7.55031566127e-06
0.000226547928692	0.000219691426924	1.16037722388e-05	0.0002963098275	0.000299921355672	4.85844244603e-07	0.000279273425435	0.000308985855947	5.0550211101e-07	0.000978503699381	0.000317412404559	2.08851871331e-05	1.84152702477e-05	7.68009154369e-05	6.08886991787e-08	0.000297474086533	9.19931602317e-05	0.000108391042746	2.12770999975e-06	0.000262917383307	0.000202683952643	0.000212405902672	5.32229028981e-05	0.000227916918681	3.91988869156e-05	0.000223131234842	0.000170457839957	2.07264518786e-05	1.31435605813e-07	0.000228885132638	2.19008107063e-05	8.23443655617e-06	0.000197826507756	0.000396928114831	0.000414835166669	1.36272140437e-07	0.000183003407766	0.000246978260161	0.000107684184103	2.3579735298e-06	0.00011962013405	6.86868517957e-05	5.46470619152e-08	8.94809914643e-05	0.00025385906281	3.26347553959e-06	0.000289289067808	0.000127267261714	2.79362513218e-06	2.45888207568e-05
0.000265836763431	3.79862263805e-05	2.35140308535e-05	0.000181186570648	0.000176207578763	0.0	0.000189758768168	0.000181419651591	5.87172924657e-08	0.000859773378645	0.000209952234103	0.000101832559282	0.000114804665506	0.00021014777563	0.0	0.00022483464113	9.52728821673e-05	9.97359317425e-05	2.07099574489e-06	0.000187855276568	4.44635979008e-05	0.000116910579976	4.20746885665e-05	4.9267442228e-05	9.91079256485e-05	0.000121839289261	3.37400983987e-05	6.96312730445e-05	0.0	0.000119163368511	4.4126171931e-06	2.69561164606e-06	2.59122573599e-05	0.000229273783919	0.000268045578433	4.84406295562e-08	0.000157560321406	0.000189925932912	3.02723940458e-05	3.47938247127e-06	0.000353988429489	0.000110208115703	0.0	5.76298225658e-05	0.000219656827359	1.2473484763e-07	4.54010986524e-05	0.000261103824619	3.90074160789e-06	6.42363629815e-06
0.000356975373326	4.72809087227e-05	0.000114852307084	0.000202575416031	0.000221989384113	1.82360514783e-06	0.000249155037314	0.000243341222121	1.56295197842e-08	0.000799032133557	0.000284978152348	8.31189680276e-05	8.57510819872e-05	8.96300024336e-05	0.0	0.000161608517492	0.00010834905688	0.000132910744652	1.39467407945e-06	0.000156846991368	4.63052758169e-05	9.81408061017e-05	1.95232877933e-05	5.16229241442e-05	7.04496774282e-05	0.00013573053518	3.44763068135e-05	6.02516921136e-05	3.71687087405e-08	0.000122583050704	7.66707125758e-06	6.37455235225e-06	1.78265504434e-05	0.000287849400678	0.000186727483492	1.12853632279e-07	0.000182799222539	0.000234100986846	4.03127231272e-05	1.01249535132e-05	0.000324058668143	0.000128296696296	5.98872982806e-08	7.23863911061e-05	0.000203354186463	3.59126031884e-07	4.09339673077e-05	0.000292868713909	5.92567313391e-07	1.01113617091e-05
0.000193215297321	0.000131251468946	9.0450112887e-06	0.000255655907972	0.00025110167132	2.17323341681e-08	0.000297611489382	0.000282584937589	5.47190704396e-07	0.000864559961133	0.000332239628442	4.24947650649e-05	4.77133747934e-05	9.11460867529e-05	1.07481320423e-07	0.000192048324365	9.32116413274e-05	0.00011125323852	6.18840373954e-06	0.000216715557588	0.000112578208764	6.49056995435e-05	1.3843903789e-05	7.44053761494e-05	9.09193675411e-05	0.000101326457603	6.09087339558e-05	4.61824988235e-05	3.71936465365e-08	0.000127462110472	3.01739466297e-05	1.03065354307e-05	1.83973417082e-05	0.000309678706309	0.000280421629213	3.35034165066e-07	0.00017341101689	0.000338541726086	7.73963823493e-05	9.60124836433e-06	0.000234378309094	0.000126512879044	3.11496789744e-08	8.87042805809e-05	0.000176629944654	3.27296990163e-07	0.000181026184218	0.000194429787535	1.61934354407e-05	1.12033478298e-05
0.000225954739116	1.78267254235e-05	3.6967688624e-06	0.000206841104904	0.000186375714321	0.0	0.000258435195995	0.00020930931987	0.0	0.000870103386822	0.0002349400763	2.12528229858e-05	2.65710630363e-05	5.96087142099e-05	5.83201566578e-08	0.000369927570267	0.00026704993754	0.000152284053513	2.77025787026e-06	0.000215892486748	1.65251926361e-05	3.37563716128e-05	6.35575511708e-06	3.53641601505e-05	0.00025866201389	0.000271165760361	1.21442796011e-05	0.000216860805679	0.0	0.000204061876518	4.46341412757e-06	3.13167610555e-06	2.96873493392e-06	0.000199866365322	0.000206403732576	5.51486677762e-08	0.000223288625714	0.000255680520014	1.79533513148e-05	5.9994555957e-06	0.000218011741217	5.16815417085e-05	3.12572072499e-08	6.93378062994e-05	0.000238266731508	6.65838748417e-08	2.44066427751e-05	9.36097381104e-05	1.14028342059e-05	2.0399048142e-06
0.000198677171613	8.87753484535e-05	2.13710472859e-06	0.000218119131729	0.000190611215306	0.0	0.000187599354635	0.000205353086987	2.09801523826e-07	0.000957179749288	0.000225154137746	0.000107375434759	0.000133791156049	0.000178820701982	1.04926003389e-08	0.000309865304373	0.000138907136625	0.000136975233591	9.10435599951e-07	0.000226575012406	8.79139140434e-05	0.000125721808744	3.47717767627e-05	5.89129897338e-05	0.000144486746057	0.000142305325196	5.46913265885e-05	0.000117404248005	2.84344926933e-08	0.000137769565649	4.40894555234e-06	4.69048559303e-06	4.88989666659e-06	0.000239777818372	0.000333422073864	0.0	0.000199222259844	0.000202774284693	5.47683171132e-05	7.97948944736e-07	0.000325765117439	0.000118105272134	6.79317802002e-07	6.77878286222e-05	0.000288464882949	1.07351493903e-06	9.97261340033e-05	0.000230573825445	5.91126902871e-06	8.75582508215e-06
0.000304058052421	1.65286764805e-05	6.80951594748e-05	0.000178428710024	0.000186483223541	2.56839760974e-08	0.000217997766261	0.000179646358427	9.16575058618e-08	0.00075023952703	0.000202968635656	0.000119189181158	0.000122816201603	0.00010112902512	0.0	0.000224018694717	0.00011016664693	0.000117606008055	7.38439931109e-07	0.000163574845464	2.12133463077e-05	0.000109514537433	5.03791925428e-05	7.71304611215e-05	0.000150590951543	0.000122152829343	6.95399745713e-06	0.00010470808676	0.0	0.000127678984695	3.69903606217e-06	3.16177565417e-06	5.72325732727e-06	0.000243316540541	0.000220311897982	1.86305820574e-07	0.000163735326254	0.000183249461977	1.51015826885e-05	5.9911108834e-06	0.0003932964858	0.000133605628104	6.6876558538e-08	6.14744421992e-05	0.000202539156754	1.34135388076e-07	2.25750519449e-05	0.000319339511495	6.74765809312e-07	5.00507113952e-06
0.000272227040193	3.98356395447e-05	4.67832440903e-05	0.000158417354497	0.000170858096035	0.0	0.000183869082916	0.000158317536334	1.42851359283e-08	0.000685054537811	0.000172482609931	9.53716636661e-05	0.000120329046616	0.000120298600113	0.0	0.000274094450486	0.000114272715541	0.000109173094221	2.7114348787e-06	0.000165249489008	3.13915389994e-05	9.56624731778e-05	4.45061607846e-05	7.5884525776e-05	0.00013287581276	0.000123145518976	1.18271324333e-05	0.000122171509899	1.47209883821e-07	0.000124421130462	2.56455689021e-06	4.22848089117e-06	2.11468075778e-06	0.000178932797334	0.000186030071275	0.0	0.000172801003373	0.000173795870685	1.62904375459e-05	2.62315109218e-06	0.000388512216925	0.000108150365201	2.87488360556e-08	6.1082004418e-05	0.000197796347383	1.69618036177e-07	3.05547233254e-05	0.000226017517748	1.06949194194e-06	2.99953731857e-06
0.000340867208271	1.79176860429e-05	8.09092454167e-05	0.000224073717378	0.000206784331693	2.55434587478e-08	0.000244705753842	0.000201620237116	3.75483555093e-08	0.000746492366938	0.000233947476713	0.000100260964863	9.87567362058e-05	7.27087123002e-05	0.0	0.000181932768802	0.000102452438658	0.000142716041242	3.13874893109e-06	0.000158236333839	2.14464693928e-05	0.000104691318181	1.08847249943e-05	4.49831002008e-05	0.000158029367668	0.000123406816195	1.38652706437e-05	7.81815620207e-05	0.0	0.000103861495388	1.07161227004e-05	3.20986437822e-06	9.52890739339e-06	0.000260809079988	0.000220312217202	8.21866573002e-08	0.000163058234942	0.000217108022435	2.35004884043e-05	1.23140060453e-05	0.000422975137782	0.000164444743487	0.0	6.88537431058e-05	0.00021037206058	3.29744188825e-07	2.12141425207e-05	0.000401267356432	2.2219851139e-06	5.27930196437e-06
0.000221629184193	0.000114789577246	1.77359952389e-05	0.000236565771266	0.000227594781139	2.62867958752e-07	0.000306049178698	0.000221281439605	6.43997677843e-08	0.000613486228621	0.000181144267906	1.79326330445e-05	1.73634644699e-05	5.46063672786e-05	0.0	0.000170555980358	8.26317048661e-05	9.01312104118e-05	1.48113865241e-05	0.000239107675221	0.000227416787831	4.12773503923e-05	2.29308990544e-06	3.92855828454e-05	7.00178889741e-05	7.02588163887e-05	0.00011422050867	1.73764003429e-05	3.30150450576e-08	0.000140642712356	5.76942915667e-05	1.50772770298e-06	5.43710924455e-05	0.000283984729712	0.000372805612544	0.0	0.000119798738729	0.000244063079337	9.08214047206e-05	1.03218313199e-05	0.000169915286908	0.000131138994816	0.0	6.23824496816e-05	0.000202793948372	4.83029471587e-06	6.61556588358e-05	6.26383227964e-05	1.58887050497e-06	1.60347919009e-05
0.000247598755352	8.70372882784e-05	2.26780760542e-05	0.000252427545661	0.000274533001271	1.369054952e-07	0.000288893411951	0.000264319790977	2.88103189374e-08	0.000809959911697	0.000269132184295	2.90674139572e-05	3.22146664556e-05	0.000123049784755	8.7995734518e-08	0.000268446861686	0.00011882388006	0.000140576896478	1.59656410389e-06	0.00021620436265	9.06032590289e-05	8.06734480778e-05	1.40654859793e-05	7.76529916743e-05	0.000134989691573	8.2460619635e-05	3.47635580564e-05	7.07800424249e-05	9.18742157893e-08	0.000131592487344	1.55008930599e-05	8.52662509945e-06	1.18967223764e-05	0.000273796118848	0.000258906949927	2.99938009612e-07	0.000215748870262	0.000285131964379	6.84506866164e-05	6.34425001215e-06	0.000277208094607	0.000131925685289	2.33620818383e-07	8.24787114152e-05	0.000174651471694	5.35931851292e-07	0.000101901286423	0.000297997697649	7.11081778434e-06	1.37413864899e-05
0.00027736021898	9.30970698507e-05	5.59125688859e-05	0.000231642816151	0.000254203417213	2.06253311102e-07	0.000250129264234	0.00022770520475	1.37413314084e-08	0.000768907883657	0.000252094092196	3.71371713975e-05	4.7202346478e-05	0.000150149729117	0.0	0.000289601135037	0.000114832568988	0.000139034820511	1.65515563706e-06	0.000202789992212	8.46843984602e-05	5.25286970064e-05	6.02126347872e-06	5.43805129235e-05	0.000117990975357	7.78257280134e-05	3.16845180199e-05	5.56315682599e-05	7.57655601628e-08	0.000110357505359	5.1692177256e-06	1.53878950358e-05	9.78301383435e-06	0.00021823929287	0.000232047813645	2.00515500613e-08	0.000204101889207	0.000276077469667	4.94488784329e-05	3.53486884447e-06	0.000297465563138	0.000113615125982	2.24079891278e-07	7.95674596043e-05	0.000180093893012	3.85728706869e-06	9.99228615129e-05	0.00024586129829	1.23615361557e-06	7.97436838945e-06
0.000259190795727	4.08666890521e-06	1.5612022641e-05	0.000195450291286	0.000226751498447	0.0	0.000183791437267	0.000200086627587	9.93028045613e-08	0.00101049026291	0.000222837774507	0.000174765129898	0.000179599595099	0.000183962739339	0.0	0.000272493701155	0.000131579514829	0.000148455311395	4.10586258086e-07	0.00018774397276	5.74624840508e-06	0.000105732556437	1.28779412397e-05	2.2765031658e-05	5.77677145745e-05	0.000153645100113	4.76304172103e-06	0.000128034893778	4.1976726402e-08	0.000131783608063	3.24790917959e-06	1.88047222179e-06	3.93739411161e-06	0.000235521370245	0.000209862487718	5.09807976244e-08	0.000265761151292	0.000186504835714	9.22515621016e-06	1.8302957519e-06	0.000514410166066	0.000189519361575	0.0	6.90709130435e-05	0.000237037538008	2.23210938659e-07	1.25107951936e-05	0.000377252329305	9.91196858102e-07	3.73617162518e-06
0.000203830308818	4.4646513462e-05	6.7186462914e-05	0.00021422022605	0.00023283584464	4.65532437275e-08	0.000273586596631	0.00022759369668	2.78791579518e-07	0.000846234136127	0.000264565959592	7.86207951118e-05	9.15739555965e-05	0.000123044621871	0.0	0.000203957118867	8.92711155587e-05	0.000113536879084	3.70705368641e-06	0.000159912314221	5.59485376286e-05	9.88507990854e-05	1.77018919693e-05	0.000102854513649	7.20306779653e-05	9.27964163678e-05	4.25046776866e-05	5.58764362824e-05	0.0	0.000137268516411	3.98271457967e-06	5.9398788002e-06	1.20583093803e-05	0.000215749213291	0.000216657923815	6.71526727525e-08	0.000220812303345	0.000264132592489	3.39989455832e-05	8.0512104999e-06	0.000184530119434	6.42051747346e-05	1.83876518085e-07	7.49948567699e-05	0.000137857169127	3.34590846737e-07	0.000106360316209	0.000193749094862	2.84604090126e-06	1.20854604249e-05
0.000283821058354	6.32229162422e-05	5.70216750758e-05	0.000221541743803	0.000215304148294	3.36249314322e-07	0.000238759658343	0.000230809285761	0.0	0.000808614462673	0.000241066994321	8.21312829615e-05	9.63611730521e-05	0.000139368295841	0.0	0.000273635911358	0.00013141984456	0.000135768013027	2.40068073558e-06	0.000215157947039	8.84762141262e-05	0.000145591785767	3.49976515345e-05	8.16896511167e-05	0.000120480550029	0.000132778621157	3.56062220538e-05	8.97672586753e-05	0.0	0.000158136510832	4.41797691053e-06	1.75323983409e-06	1.51501898091e-05	0.000297582255652	0.000237650103453	0.0	0.000203617474051	0.000229004689189	5.63608793859e-05	6.6517770928e-06	0.000284259695426	0.000130922572629	1.25042713763e-07	7.72715863691e-05	0.000211502165798	3.09110949853e-07	5.34638951989e-05	0.000251836970025	1.60440163557e-06	4.01759285987e-06
0.000260196851857	1.2162416839e-05	5.32548060607e-05	0.00020040366904	0.000192898787373	0.0	0.000205023860158	0.000153126146631	4.09338291395e-07	0.00083297631498	0.000211580013331	0.000123710031524	0.000125166854709	0.000146658732538	2.01461158215e-07	0.000250471031391	7.69653758199e-05	8.24985981993e-05	1.01308309496e-06	0.000168781023925	1.23147722544e-05	9.926772609e-05	5.84193967272e-05	0.00011702287075	0.000123348813586	0.000117081709734	6.79980463428e-06	4.30310247213e-05	0.0	0.000154885553495	9.92958079135e-07	9.94660991441e-07	2.88094231641e-06	0.000223216441024	0.000285102013643	3.1074948367e-07	0.000211020113672	0.000195493379024	1.18364491306e-05	1.32672970091e-06	0.000476172165029	0.000137556535695	0.0	6.45546207414e-05	0.000199516435673	4.53151455346e-07	1.68746283154e-05	0.00030105609224	8.63977363567e-07	4.18453599055e-06
0.000281421041229	1.06704091501e-05	3.95046998353e-05	0.000167074515153	0.000185072029966	2.38910252535e-07	0.000213420301526	0.000143494704341	3.47229731438e-08	0.000725349786537	0.000211075970927	0.000100472858578	9.56976697585e-05	0.000118999455375	0.0	0.000252190955509	0.00011810231561	9.26485364726e-05	7.62070404843e-07	0.000158826337687	1.55080911615e-05	8.66624934108e-05	8.17179662714e-05	9.35221791308e-05	0.000135341557298	0.00011768404961	7.38705681017e-06	6.59387445667e-05	1.77372763245e-08	0.000132797091751	1.28640334082e-06	5.00056113175e-07	8.47452906771e-06	0.000247962382924	0.000190285838383	0.0	0.00016416145416	0.000148364310598	1.87609058636e-05	4.05713957225e-06	0.000423490375623	0.000125576724094	3.41442569248e-08	5.98870757997e-05	0.000193800444128	4.12082370672e-07	1.41576639592e-05	0.000304980326263	1.13903676115e-06	3.99134334788e-06
0.000219281321325	3.1270411872e-05	2.0872557929e-06	0.000194144093013	0.000157775080491	0.0	0.000163801780358	0.000191575713072	8.29583184191e-08	0.000989322761757	0.000258903173008	0.000140154992054	0.000162256597322	0.000299490903327	8.53437013769e-08	0.000254642989175	0.000157710090541	0.000197187294568	1.90148968664e-06	0.000194235656602	3.10872932027e-05	0.000186428103924	5.97354029607e-05	7.57727886284e-05	0.0001710985956	0.000189395388825	2.79726315523e-05	0.000113825236172	1.71234477762e-07	0.000188576540318	1.96773180449e-06	9.8744584226e-07	2.43455302701e-06	0.000242442223032	0.000223569748469	0.0	0.000231056967335	0.000201819664622	1.49230486472e-05	2.56040178236e-07	0.000454241009111	0.000175290539333	0.0	6.63229356247e-05	0.000241288079857	3.90105319413e-07	3.36532315299e-05	0.000333712522902	1.18433173745e-06	3.94216049035e-06
0.000183213719751	2.16754644633e-05	2.29181155187e-05	0.000152455987792	0.000157573780063	1.51326883564e-07	0.000186344354422	0.000154721422698	4.57827944342e-08	0.000748971474657	0.000163452634055	9.0169689482e-05	0.000117783539438	0.00014712388889	3.45199344615e-08	0.000218394690543	0.000108110699924	0.000114205137997	1.23896886101e-06	0.000158272282463	2.52336240593e-05	8.64674516034e-05	1.62645771316e-05	3.99604176121e-05	0.000138870564825	0.000107601113007	2.13213515002e-05	8.50150629098e-05	2.33868820054e-08	9.70384889613e-05	5.87703735008e-06	2.30088587919e-06	5.78615123594e-06	0.000174211983615	0.000245288298585	2.80949214055e-07	0.000146096725798	0.000181112360186	2.83525939424e-05	2.94819397952e-06	0.000304020464628	8.63710385663e-05	2.96020259904e-07	5.05996270482e-05	0.000199648737849	3.74061200385e-07	3.2564854363e-05	0.000183295202515	1.62986076159e-06	7.66551107077e-06
0.000315402514892	5.39743754119e-05	3.63391369507e-06	0.000217847155987	0.000262700944352	3.84129923099e-07	0.000316157513115	0.000250846963078	0.0	0.000706069767018	0.000270313798213	1.71337796481e-05	2.03959547853e-05	2.10181021754e-05	1.12132393389e-07	0.000100683292246	2.37954776609e-05	4.78458082399e-05	1.71339475078e-06	0.00011457743991	7.80135666934e-05	5.02522001173e-05	5.29872039523e-06	3.82716571519e-05	8.91168444599e-05	5.50837376863e-05	3.70644774978e-05	5.31605450263e-05	4.51697755982e-07	6.06420157264e-05	2.04572706679e-05	1.55522111695e-06	1.17732766604e-05	0.000297866892531	0.000210416378096	0.0	5.41860216704e-05	0.000220143804745	2.29028654805e-05	8.62207262408e-07	0.000256840333728	0.000150493295414	2.12141483739e-07	8.89522805946e-05	0.000158218827707	4.09698747005e-07	0.000125764467904	0.000451974587975	3.21137513645e-05	5.19845736766e-06
0.000206841519336	1.41966563046e-05	4.76670418323e-05	0.000179162035984	0.000178569540343	0.0	0.000188695770541	0.000178840286691	2.90827829245e-08	0.000843009117324	0.00017756819925	0.000105936988324	0.000145444592375	0.000250893474612	0.0	0.000229484431481	0.000130414521886	0.000129570552118	2.67353604934e-07	0.000178383185816	1.52504117729e-05	0.000153395486123	4.51718891559e-05	7.57729952966e-05	0.000154102634374	0.000134359323485	7.60177370142e-06	0.000135745286925	0.0	0.000102172962451	2.14466455829e-06	1.57214790321e-06	3.76719082385e-06	0.000184199481314	0.000230322024615	4.04630392405e-08	0.000172335618153	0.000192767377391	7.96286578222e-06	3.74080584953e-06	0.000405099721441	0.000138136965703	1.4556144695e-07	4.7745266242e-05	0.000230848946596	2.85449332887e-08	1.82123245199e-05	0.000285578230742	1.15694845335e-07	1.16223397646e-06
0.000163551071315	5.48616322933e-05	1.83741133249e-05	0.000254634424826	0.000289452949251	1.80893635983e-08	0.00033320725329	0.000303229820768	1.40676300229e-07	0.00107816749603	0.000313351470273	4.59750568468e-05	4.91090236996e-05	8.04458059144e-05	2.06322773309e-08	0.000128714079328	6.84795149788e-05	8.18506859747e-05	1.01872952299e-06	0.000131311903764	4.73407393589e-05	7.09346375636e-05	3.42721367652e-05	6.3646612112e-05	5.67047018973e-05	8.96324798191e-05	2.772931966e-05	5.07298101724e-05	0.0	9.13225814912e-05	1.56044766053e-05	7.76622994662e-06	6.75537225585e-06	0.000296337996905	0.000170567938835	1.95102803765e-08	0.000277652716386	0.000409593047324	4.03959038243e-05	6.45407660217e-06	0.000193784555811	7.4714533284e-05	1.38908160011e-07	9.09672494849e-05	0.000109132231001	1.29365783659e-07	0.000172291973751	0.000142272459257	3.25190081978e-07	8.07243336238e-06
0.000284967034639	0.000111230000941	4.3108242747e-05	0.000226621327166	0.000208994046897	0.0	0.000218111153069	0.000222903359356	1.51051350928e-07	0.000863585678719	0.0002374260463	8.05760819486e-05	9.89563056026e-05	0.00013409924919	0.0	0.000274655128959	0.000144411011863	0.000125095140681	4.12318902864e-07	0.00021488959372	8.5947848266e-05	0.000105527562548	2.04264912167e-05	5.53356035742e-05	0.000128229015375	0.000111099545775	3.69344982749e-05	8.02106893748e-05	0.0	0.000108301330077	1.26619619904e-05	8.4525764431e-06	5.73197098825e-06	0.000231619841657	0.000274196624458	0.0	0.000194476583205	0.000224221029643	5.15925892251e-05	3.4388306009e-06	0.000290473420334	0.000105338365377	3.08953311618e-07	6.29563339335e-05	0.000210360785753	4.71213289181e-07	7.48243065263e-05	0.000193393188287	9.44620756392e-07	1.37404113905e-05
0.000253155757431	1.25570397039e-05	4.08534785177e-05	0.000202742660516	0.00015299768941	6.134469851e-08	0.000184335902193	0.000165765003557	3.5223730112e-08	0.000894520159716	0.000252404189572	0.000131481323992	0.000122407696362	0.000150518877395	6.97722449506e-08	0.000261600685326	0.000164149392812	0.000136238784169	1.07359194296e-06	0.000142145046862	1.13285159135e-05	0.000122219346931	7.55098510511e-05	7.08465788998e-05	0.000183856428839	0.000156203659853	7.76830857469e-06	0.000109310392995	4.72699408431e-08	0.000173023494093	3.81367255633e-06	1.76597591514e-06	8.81376678384e-06	0.000282289713344	0.000257300766707	2.62876406688e-07	0.00016846427925	0.000141602402983	1.50074834529e-05	1.00875135585e-06	0.000442377540669	0.000108034949682	2.07294253328e-07	7.21653794328e-05	0.000225210916444	3.09840274023e-07	1.94769797092e-05	0.000300167830799	3.52329370621e-06	3.94142885304e-06
0.000238661521113	1.67962268832e-05	4.25151129315e-05	0.000223091523632	0.000146498138906	2.62194438189e-08	0.000188532127946	0.000168810524407	2.02989242468e-08	0.000932008331205	0.00026106133118	0.000121287484266	0.000119908148733	0.000134067555624	0.0	0.000237436637249	0.000154298016603	0.000134323637992	1.05026676207e-06	0.000122826898577	1.62250941597e-05	0.000115273671659	6.64695968923e-05	8.50077357116e-05	0.000173793465166	0.000138154655821	1.14249287332e-05	9.34679518484e-05	2.7240980591e-08	0.000163985581274	3.40473363294e-06	5.31500284646e-06	6.39876690018e-06	0.000261368392662	0.000243427780588	1.33077539624e-07	0.000161860547091	0.000147464504766	2.3602184884e-05	3.39572756249e-06	0.00043888242751	0.000113568112353	6.22854144844e-08	7.02545013067e-05	0.00022402327543	1.69237847638e-07	4.23199639404e-05	0.000305612939589	1.38992162881e-05	4.74707092804e-06
0.000245777328236	3.75228410205e-05	1.23174565447e-06	0.000224323103227	0.000189855919566	0.0	0.000217856402823	0.000193083481537	8.04683939132e-08	0.000867715962892	0.000211982744163	0.000127896347608	0.000124659853416	0.000126461740361	0.0	0.000196726762843	0.000134235387415	0.000149001601929	1.64274795453e-06	0.000180022983893	3.80376851173e-05	8.80124585043e-05	7.94813491891e-05	8.24139351152e-05	0.000165630605261	0.000119891588182	2.26737567805e-05	8.52972713828e-05	0.0	0.000191825028018	4.01320551781e-06	1.32149395535e-06	6.0726848666e-06	0.000273963719533	0.000231445364344	6.6489943145e-08	0.000204255025464	0.000188288100862	3.5391818242e-05	6.81688573534e-06	0.000398293374585	0.000148049883241	0.0	5.90542369984e-05	0.000192655603375	7.0847490427e-07	2.64475415869e-05	0.000338314232876	8.71963915631e-07	3.87627609956e-06
0.000170924709269	2.7781939745e-05	5.70898760193e-05	0.000158339453218	0.000170057541801	3.73129287968e-08	0.000159145914293	0.000143506934114	8.591888947e-08	0.000713974408737	0.000168826032689	9.33005666589e-05	0.000122927067299	8.6667946959e-05	0.0	0.00019714402059	8.98375995743e-05	9.37304550723e-05	8.02472611526e-07	0.000147298369583	2.88003774258e-05	5.37551815381e-05	1.67230083983e-05	4.1770159935e-05	0.000121220581846	0.000114249483933	1.34007135414e-05	9.42699076434e-05	0.0	9.6791228166e-05	1.71684773078e-06	2.74393253e-06	3.21508418609e-06	0.000146381544721	0.000169153374766	0.0	0.000191726429218	0.00014717702289	2.00701685787e-05	1.35447626705e-06	0.000347400941118	9.6110794377e-05	1.10978565565e-07	5.03004293012e-05	0.000183535406918	1.02941347642e-06	3.63104382294e-05	0.000239940691541	5.10329404615e-06	2.98578652746e-06
0.000281718301689	4.21240683834e-05	3.05735052385e-05	0.000213794502942	0.000217477870956	2.70809121808e-08	0.000245328650367	0.000193486635041	3.81360930323e-06	0.000761246863032	0.000200356243734	8.01624350191e-05	9.84669070744e-05	0.000149615765942	4.96411289579e-07	0.000215244343037	8.91283258785e-05	0.00010421021139	2.50112761042e-06	0.000242706980683	4.74886295448e-05	0.000116523355859	8.67897301877e-05	0.000137663543915	0.00016145569634	0.000142296520581	3.23528907701e-05	9.19615209601e-05	2.67890920066e-07	0.000141740420719	6.50084215523e-06	1.41156840014e-06	2.80164989661e-05	0.000239046163142	0.000298064158001	1.5650093394e-07	0.000169647701468	0.00021996746089	3.31818754657e-05	4.13789688224e-06	0.00036222368923	0.000121214250632	3.25789925369e-07	6.46395536683e-05	0.000180461929325	1.56236201248e-07	6.08749006171e-05	0.000264227278927	3.41025138065e-06	2.04942399242e-05
0.000210380032643	6.19639583664e-05	3.16294082495e-05	0.000236134278831	0.000228293614771	7.32645068615e-07	0.000270077775157	0.000227291788973	1.06411394152e-07	0.000818928015729	0.000244219015087	5.92021928973e-05	6.36507782998e-05	0.000119801435866	2.5881665135e-07	0.000240699508115	0.000124988124048	0.000115801225226	2.91688409886e-06	0.000186999942538	6.87002484402e-05	6.84297045057e-05	1.76372459529e-05	7.18942428826e-05	0.00013653079553	0.00011743342972	3.34412772516e-05	7.50945173991e-05	4.99547468348e-08	0.000134257219801	2.03101775922e-05	4.60916561957e-06	3.27927899944e-05	0.000271788561716	0.000244617837338	3.55507087779e-07	0.000183763865575	0.000234220300971	6.66714184806e-05	1.16179319888e-06	0.000235543503877	0.000105746440246	5.28438433611e-08	7.41606917005e-05	0.000203577825633	2.85475610646e-07	7.75583157155e-05	0.000199587624288	2.39091914177e-06	1.16562593514e-05
0.00024432785171	5.93910711601e-05	1.03208642204e-05	0.000228868386653	0.000269190865164	1.27523564223e-07	0.000343947909242	0.000275375378028	0.0	0.000681385561531	0.00019460621521	1.52853024275e-05	1.9583517209e-05	5.81436942161e-05	0.0	0.000278816736423	8.33528362748e-05	9.13602482018e-05	4.14400597056e-06	0.000194716464239	7.02045765375e-05	6.68344391512e-05	1.67156476817e-05	0.000108266961429	8.81919881579e-05	8.91952059827e-05	4.90953209623e-05	5.31107365118e-05	0.0	0.000128121694611	2.36704944086e-05	4.23208614772e-06	1.77089541408e-05	0.000353232685863	0.000262325332867	0.0	0.000156437419976	0.000278790872276	8.87896015281e-05	8.63683210592e-06	0.00019536978385	9.90583190842e-05	0.0	9.89073448356e-05	0.000147376917489	7.50900622365e-07	7.89457851461e-05	9.50945229876e-05	3.62810500412e-06	1.6824648589e-05
0.000209031160814	7.31561953253e-05	1.9925916e-05	0.000202072407368	0.000183716209385	1.33235650848e-07	0.000204333448931	0.000187399912115	5.20782667247e-07	0.000834939012063	0.000245880317141	7.80734672325e-05	9.47356365276e-05	0.000137629954507	2.44052523384e-08	0.000253720836641	0.000125281027793	0.000120578068505	3.59939413601e-06	0.000191093993574	7.70234827546e-05	8.71494082639e-05	1.76947178764e-05	7.38390537162e-05	0.000133004256184	0.000123725164153	5.94928271057e-05	7.57527900825e-05	0.0	0.000138655628429	6.2171848163e-06	5.14460007255e-06	1.92082881467e-05	0.000237306470571	0.00024597184648	4.15405412915e-07	0.000172418412981	0.000207337531061	5.35300641451e-05	5.45216416439e-06	0.000319002396275	9.59680232264e-05	1.43065981601e-07	6.68523203419e-05	0.00021676300548	9.8023731213e-07	9.17762571469e-05	0.00021354220905	4.42242985651e-06	1.15559646035e-05
0.000197258786113	3.67767669946e-05	8.24875864035e-06	0.000215691922287	0.000190399748558	0.0	0.000270783977154	0.000221399676913	6.96158548533e-08	0.000787357974435	0.000234202231979	2.03078378966e-05	2.34456755973e-05	5.55289911517e-05	0.0	0.00034504475636	0.000210277430484	0.000166272797471	2.77185763092e-06	0.000248254875509	4.5018152765e-05	3.43154091208e-05	3.31930709534e-06	3.03151281617e-05	0.000256020333276	0.000237986059719	2.65449022378e-05	0.000200425962948	0.0	0.000231380721873	1.67601262468e-06	1.35688435232e-06	2.45201671719e-06	0.000228366270504	0.000246816481049	2.57694155462e-07	0.000229668772632	0.000240333513274	2.27137832524e-05	5.37961542724e-07	0.000249553561089	2.82879976321e-05	0.0	6.21277255287e-05	0.000247242722197	1.24430401175e-06	4.8647466926e-05	6.6819823544e-05	3.79179556484e-06	5.16781280185e-06
0.000235814527978	4.36146219086e-05	9.37010759434e-06	0.000199643425439	0.000201914774646	0.0	0.000211531037551	0.000201076327686	1.82434159467e-08	0.000905202740198	0.00022145025886	9.63961159161e-05	0.000126161169336	0.000133729862553	0.0	0.000261151530562	0.000114289817147	0.000121083551857	1.95964280288e-06	0.000187908421946	4.26168549557e-05	9.13923684405e-05	1.55785172324e-05	4.25389787657e-05	0.000113025584053	0.00012031262294	2.92610254083e-05	0.000102323167799	1.15146755196e-07	0.000106223053883	7.39311424172e-06	2.14206800679e-06	6.9213584352e-06	0.000215233983036	0.00023728280779	7.81331988019e-08	0.000206310477423	0.000209041580501	3.36465402446e-05	3.3111022409e-06	0.000380606324164	0.000141082554523	9.10057230851e-08	6.92550621163e-05	0.000226135349618	5.65480799151e-07	6.72008714267e-05	0.000273066926651	3.98749150648e-06	8.72215033967e-06
0.00031684034343	0.000158453596883	2.39301490754e-05	0.000287192271759	0.000245767479323	0.0	0.000210073759768	0.000247256051011	1.80266003947e-06	0.00121234085136	0.00029960259138	8.70038175973e-05	0.000146767938933	0.000275203074797	5.99173441297e-07	0.000509461323546	0.000185042839365	0.00020340655357	4.14213234363e-06	0.00023266291887	6.96726911338e-05	0.000143299419687	1.13750244554e-05	9.19451005467e-05	0.000137330978951	0.000130542300462	0.000117769739264	0.000124229396324	2.14850951429e-06	0.00021603643274	8.66027654172e-07	4.73071508239e-06	4.15155588422e-06	0.000325939208472	0.000425923697503	8.17709359889e-07	0.00026033905858	0.000235133178227	8.21853558039e-05	2.35990252234e-06	0.00028171733269	0.000126240466022	0.0	8.79418749481e-05	0.000317368976584	3.01362610603e-05	0.000198171242725	0.000205023727253	8.99166692742e-06	0.000131164415924
0.000275703159174	5.04910643591e-05	7.40786979776e-05	0.000270058333536	0.000273823113549	1.31482292997e-06	0.000350494239209	0.000274576973438	4.81016006847e-07	0.00096822464331	0.000288912462338	8.9786246467e-05	0.000109321986669	0.000130203545548	5.35590810133e-08	0.000317138107684	0.000116360136452	0.000145009198558	3.87938767966e-06	0.000221960858983	5.2933257417e-05	0.000152280372588	1.69259530349e-05	6.78613361471e-05	0.000134202150894	0.000145087126626	5.94067643518e-05	8.94121947985e-05	0.0	0.000170900580991	1.8215942653e-05	8.45611248191e-06	3.90590467527e-05	0.000390440569057	0.000281040552116	6.48397031874e-07	0.000235347021613	0.000296937771995	7.25574853858e-05	1.05540929914e-05	0.000460234343548	0.000239039117693	1.9049991315e-07	9.74524569961e-05	0.000241774135266	1.41436861874e-06	8.19017772989e-05	0.000319967393625	4.91853431769e-06	1.0632872353e-05
0.000247288509778	0.000151998636639	3.20771924071e-05	0.000306658910797	0.000273679901381	9.93272639402e-08	0.000310692521532	0.00028128510676	0.0	0.000992509470866	0.000300139591145	5.95274219528e-05	7.65421455311e-05	0.000107634653753	5.63277614996e-08	0.000310231158769	0.000116110558532	0.00021052459951	1.4582796453e-06	0.000198650981877	0.000122667583036	7.96805659591e-05	1.51052095755e-05	9.66338661778e-05	9.55819400767e-05	0.000141210767497	0.000118768118124	5.73553984746e-05	0.0	0.000164761960139	1.59290969416e-05	1.86438725402e-05	1.35387874972e-05	0.000287852994958	0.000308099448503	9.58763167037e-07	0.000221633027896	0.000278953973358	0.000138321230332	9.52949844257e-06	0.000303836704639	0.000185094275294	2.93843155824e-07	9.9311545065e-05	0.00024790690358	1.49219015664e-06	0.000152861993141	0.000234101776983	1.29248755051e-05	8.49956607491e-06
0.000265223623083	6.92994265283e-05	6.95175377519e-05	0.000254078640414	0.000265308854143	0.0	0.000254425383041	0.00022613820801	8.59544903538e-07	0.000852862192583	0.000365881920977	4.89677550959e-05	5.80532416767e-05	0.000205987013541	1.5432501276e-07	0.000404093915976	0.000156967994469	0.000211766699954	2.08373986601e-06	0.000199413911518	7.28926425308e-05	0.000164277420006	9.40185464425e-06	7.96398832353e-05	0.000183058531677	0.000171125514356	6.19556975825e-05	0.000117506749508	1.78462052933e-07	0.00018400068709	8.43954536512e-06	6.59948974565e-06	7.75883485112e-06	0.000310901170789	0.000271482591737	1.7884387358e-06	0.000229573818458	0.000251720311225	6.3685649494e-05	5.64021804654e-06	0.000471149315304	0.000208973618452	1.12488763688e-07	8.8170252824e-05	0.000230974707564	3.85452561855e-07	8.40658866822e-05	0.000308049837942	9.13618280396e-06	8.12951772878e-06
0.00026942047283	0.000169627860973	2.60717372043e-05	0.000277724173308	0.000276059403445	1.62253798556e-06	0.000236723332422	0.000245756253839	4.07420367361e-07	0.000903883727042	0.00035928225456	4.98299947729e-05	5.64199982795e-05	0.000205482642353	8.50299363032e-07	0.000444660970765	0.000140322339177	0.000202913108209	7.06893907982e-06	0.000264085572427	0.000135845124263	0.000143105236496	1.0475977639e-05	0.000112871737498	0.000143425428494	0.000214978262286	0.000117679378892	8.47695169455e-05	3.28512404834e-07	0.000221051346234	3.4604102255e-06	8.85711517392e-06	3.62061546933e-06	0.000297806191839	0.000383104969025	1.13193169228e-06	0.000241672895126	0.00026311886323	8.39506541366e-05	3.2399001108e-06	0.000293077618642	0.000125096406134	0.0	9.15452590195e-05	0.000265517676631	3.44507093955e-06	0.000198064776713	0.0001868085502	1.6602506881e-05	3.58269319473e-05
0.00018893020514	0.000168602660978	1.69344793612e-05	0.000289509201811	0.000320486662797	5.45223911191e-08	0.000405598713702	0.00027031634611	5.46779710081e-07	0.00105822580124	0.000296022257621	2.66826217306e-05	3.5220520532e-05	6.33766132603e-05	1.01180556129e-06	0.000425262135528	0.00024719861634	0.000169082778278	6.66104886512e-06	0.000216712464542	0.000153086626777	7.2935533752e-05	4.91399944166e-05	0.000169023539326	5.09674902089e-05	0.000151635345384	8.49545881076e-05	0.000118474475707	1.13765171407e-06	0.000241448985781	6.23539481892e-06	6.29896307483e-06	2.27877970328e-05	0.000379783344996	0.000314146397859	6.68624858187e-07	0.000274822261846	0.000262222754443	0.000194581441218	1.9773062474e-06	0.000181709160087	7.32204203573e-05	1.45393042984e-07	0.000115191199962	0.000222091065019	6.61828204567e-06	0.000282645726552	0.000265549205395	5.05282676288e-05	0.000125568213197
0.000277082210373	9.20720266468e-05	5.58972419077e-05	0.000259754840021	0.000239311381161	2.78020021481e-06	0.000242382486837	0.000234064893959	2.07368194335e-07	0.000989108103812	0.000275112809373	0.000106077870805	0.000123421955414	0.000145077558905	1.90274206986e-06	0.000357350403361	0.000164901831421	0.000192949068672	6.28630254592e-06	0.000226162655304	0.000105839092917	0.000152477872163	2.64085988332e-05	9.34720814264e-05	0.000151066617061	0.000145515609045	7.440912353e-05	8.40792794646e-05	1.13572821843e-06	0.000172767855961	9.3930659923e-06	7.95333917518e-06	1.04091257663e-05	0.000312527532186	0.000364980875452	1.49153548441e-06	0.000246526585486	0.000248154993879	8.46721749834e-05	5.18945575313e-06	0.000389726897166	0.000157351976579	0.0	8.58136042868e-05	0.000270025327978	2.11153216989e-06	0.00011616762201	0.000272766876075	1.00798388298e-05	1.8461856638e-05
0.000255118854469	4.09410186465e-05	3.10182589144e-06	0.000291903996208	0.000297267926313	9.01052207666e-08	0.000370886731987	0.000281488763994	3.46989048915e-08	0.000988363248641	0.000280836202409	8.41566863556e-06	8.35413635822e-06	4.39647098114e-05	1.65510648784e-07	0.000479608431476	0.000239212018065	0.00022756908159	1.71976265408e-06	0.000283846924748	5.3118532187e-05	2.62446822502e-05	2.59985841403e-06	3.55231442418e-05	0.000281476853445	0.000324437253885	4.12232165438e-05	0.000268921954619	4.44578602771e-07	0.00023723692674	6.00050687002e-06	2.71250197721e-06	4.31606827227e-06	0.000309911055182	0.000300037141746	1.80709969606e-07	0.000314914025653	0.000467234561166	4.6034624985e-05	1.83462682647e-06	0.000259701172006	4.7121586466e-05	9.97593515632e-08	0.000112259322491	0.00035224178693	8.32060580533e-07	5.58636995589e-05	0.000104152738407	1.40342179161e-05	7.74484578671e-06
0.000255610836132	6.93339787163e-05	2.09780464264e-05	0.000255501002576	0.000250163028891	6.44100895109e-07	0.000280553363453	0.000246490785709	2.63502166587e-07	0.000794614718204	0.000220891243125	4.62898192625e-05	5.69894008101e-05	7.02004641835e-05	1.9911701269e-07	0.000312134597402	0.000100228156821	0.000153707447008	1.2714813312e-06	0.000249398735021	8.80813061406e-05	0.000129865451883	6.54549856257e-05	0.000140707891696	0.000144135853359	0.000110870893471	5.86895234069e-05	7.54562786132e-05	3.35079745309e-07	0.000184299331545	1.15192479935e-05	4.57371812633e-06	6.8794504769e-05	0.000289945512178	0.000253494929803	1.55338340187e-06	0.000176052618617	0.000266915537156	7.35470383091e-05	6.59320035863e-06	0.000262155022348	8.70820570704e-05	4.62262739147e-07	8.93322654306e-05	0.000213022658805	1.16086858485e-06	9.64599991663e-05	0.000149918165073	1.24456592473e-05	1.871184389e-05
0.00023024092978	9.63520124271e-05	9.56087213922e-06	0.000271487969517	0.000276556388198	1.31446396625e-07	0.000270370821898	0.0002500319674	1.89393965987e-07	0.00095104881237	0.000307513635556	3.27708208406e-05	6.06101666445e-05	0.000202192307319	1.01300933594e-06	0.000382356801876	0.000137058733475	0.000280537850757	7.02057955041e-06	0.000221366668279	0.000163293429632	0.000110053114456	2.77786262937e-05	0.000113716676173	0.000142494652725	0.000142038895992	0.000148607489603	9.19887637197e-05	2.47946218856e-06	0.00019536889735	5.53181985772e-06	5.12597086472e-06	7.90293133601e-06	0.000318112215804	0.000305453414639	1.0855554676e-06	0.000205095374566	0.000288599374911	0.000116741266416	1.75640670219e-06	0.000384665870469	0.000173792291632	8.97173818231e-08	9.13380492937e-05	0.000241806126594	2.30474249278e-05	0.000194043444129	0.000292794292252	3.72761964137e-05	1.27927437588e-05
0.000257514162339	4.86614107648e-05	1.24776539324e-05	0.000228333253602	0.000242124403106	3.91009563913e-08	0.000222183559932	0.000226918731863	8.73939131846e-08	0.000820277031416	0.000241445758477	9.81383125673e-05	0.000101568712638	0.000119806984919	7.32777718167e-06	0.00026697444326	0.000105242740751	0.000145419360711	1.74411024379e-05	0.000209734459171	5.00783903377e-05	0.000181941472375	5.69579724009e-05	0.000104942897682	9.82114034698e-05	0.000114276546598	3.60340907564e-05	7.81065536905e-05	8.23277378363e-06	0.000116327888631	1.66297699969e-06	3.39350583226e-06	1.06418618468e-05	0.000261050093184	0.00030675271148	5.04051782439e-06	0.000238540015669	0.00022198949433	5.78139972035e-05	7.19501755266e-06	0.000426480269245	0.000171660814785	0.0	8.36021292392e-05	0.000253385233133	2.78855978734e-06	6.17415260581e-05	0.000247280356196	2.31359859167e-05	2.24647792196e-05
0.000223118532553	3.05794303339e-05	4.18941894155e-05	0.000142884341759	0.000123272902348	5.58722727866e-08	0.000140187079118	0.000121240690217	7.52156355044e-07	0.000821105082925	0.000143398121941	9.91758594116e-05	0.000119845375424	0.000163471485701	8.2657047648e-07	0.000205189445	0.000142725786859	0.000123705984732	6.23430940063e-06	0.000150838519393	2.36597578159e-05	0.000106890153655	7.25950942081e-05	9.5579198017e-05	9.87123905252e-05	0.000111882398016	1.62063524302e-05	9.24455567104e-05	1.56948104203e-06	0.000134108093536	7.93359076507e-07	1.9604816642e-06	4.46273386758e-06	0.000142824234426	0.000275885645489	5.92584384908e-07	0.000137666056141	0.000131316667415	2.4910913586e-05	2.86051267248e-06	0.000339433316699	9.16455306624e-05	0.0	4.55971957112e-05	0.000208067590962	2.74163750386e-07	5.28916646908e-05	0.000213571609771	7.28382495114e-06	9.64130307786e-06
0.000218681192227	8.85109960217e-05	9.24790759667e-05	0.000197444798059	0.00016116776862	0.0	0.000191977505897	0.000177130669111	1.14356574632e-06	0.000736741588978	0.000240534427729	7.8023938535e-05	8.18905168063e-05	0.00011138867069	2.89697260174e-06	0.000229004066908	0.00015201911711	0.000140397483282	9.14660937123e-06	0.000178194495314	7.17880043652e-05	9.89348430832e-05	3.37538959509e-05	8.03449483422e-05	9.07969283537e-05	0.000133462393232	7.79792269368e-05	6.44424524213e-05	1.24812814795e-06	0.00012174455178	1.0402067601e-05	6.73450995614e-06	1.32279676106e-05	0.000291721812117	0.000266624565924	1.97098675791e-06	0.000171856940813	0.000192778604641	8.60540799366e-05	8.39326273744e-06	0.000297990208931	0.000100204233565	2.41988062387e-07	6.09548009021e-05	0.00022306397002	1.14051881389e-06	8.21428846432e-05	0.000180818054572	4.51640689158e-06	2.39583552863e-05
0.000193716667172	0.000101180029058	8.43554961313e-06	0.00025161750959	0.000285640909341	1.05976021394e-06	0.000339471209212	0.00027420285357	7.87270370396e-07	0.0008856990219	0.00029996419267	1.38019935383e-05	1.9867145648e-05	8.95872705856e-05	9.24834694145e-08	0.000261882018901	0.000126385572195	0.000119656758618	4.29180623885e-06	0.000230573970936	0.00010263777191	7.28848224964e-05	2.81143816542e-05	8.73075591516e-05	5.55232567582e-05	0.00013505071883	5.59249840402e-05	0.000106157982829	2.49545913163e-07	0.000151430629378	3.2959530991e-05	2.73828115396e-05	1.64476550812e-05	0.00024324785864	0.000324013517055	3.42548969049e-07	0.000249262836757	0.000383526959592	0.000125332839975	2.77252613498e-06	0.000223670961029	0.000111486207214	2.78439292872e-07	0.0001059255771	0.000225974023593	2.0298532456e-06	0.000138904809398	8.67734961376e-05	5.84120762576e-06	1.18030724566e-05
0.000241217379143	4.93331164302e-05	1.04117198424e-05	0.000210566324614	0.000210457425309	0.0	0.000259339683483	0.000206534680447	0.0	0.000835570938319	0.000215610564751	5.53242167212e-05	7.3312734357e-05	8.68354713076e-05	3.94089462013e-07	0.000453575035379	0.000173532983954	0.000199551741604	3.36265834006e-06	0.000242031193083	5.55095759297e-05	8.72518475898e-05	2.92691415166e-05	0.000100747299775	0.000125167811972	0.000194955037662	4.04412269833e-05	0.000152786550969	6.38017249708e-07	0.000206376546191	3.39424801165e-06	6.72084668017e-06	1.28411809627e-05	0.00023801004477	0.000253230113832	2.91933120113e-07	0.000247459279266	0.000284157150305	5.13334723456e-05	4.20658455503e-06	0.000268791186901	7.34665146164e-05	2.93690480024e-07	8.56528904652e-05	0.000226221929196	8.45725128864e-07	6.41613691872e-05	0.000153277518665	8.37952365928e-06	1.46411698476e-05
0.000256271565961	0.000134734323369	2.69814387362e-05	0.00024840223215	0.00027387566852	1.18485453522e-06	0.000253045814489	0.000244078869459	1.23802569565e-06	0.000865756207164	0.000301847255625	2.07982067953e-05	1.86894927386e-05	0.000125849012821	6.40089873806e-08	0.000260738811028	0.000105953760246	0.000120547651272	9.92798717176e-07	0.000237048914063	0.00011816965055	8.29804343502e-05	1.16796256743e-05	0.000117904246133	0.000106626619914	9.36875012458e-05	8.90994814488e-05	6.09414954907e-05	2.72763432045e-07	0.000186442637317	1.37806215492e-05	1.94238981177e-05	1.06221878449e-05	0.000214565073469	0.000292186832055	3.34338879432e-07	0.000194315343233	0.000298781408458	5.18672268227e-05	2.27035255361e-06	0.000249713404107	0.000103440238776	3.33913550837e-07	8.61397183236e-05	0.000203031434454	8.01145461546e-07	0.000189244626349	0.000171990402255	7.05546789303e-06	3.01306269228e-05
0.000204130859576	8.03828669265e-05	1.62754752768e-05	0.00019557388908	0.000184236740981	0.0	0.000231472605128	0.000178412215027	1.42726209586e-06	0.000823654961699	0.000214989441324	6.44018153725e-05	8.57689828574e-05	0.000125055572694	6.30594531669e-06	0.000228052326137	0.000116019946648	0.000131335732415	1.92131471169e-05	0.000159982459875	6.61309905972e-05	9.2705632254e-05	2.23439083434e-05	0.000108739039791	7.41234241685e-05	0.000103193991571	6.03854182283e-05	5.41867440253e-05	1.58282964202e-07	0.000133246633283	1.19908612329e-05	3.82678750196e-06	3.4704526424e-05	0.00022863569753	0.000236374629254	5.29713528755e-06	0.000159752301449	0.000231834463699	9.59406818657e-05	2.38907442042e-05	0.00027427289921	0.000100200668985	2.46216923362e-06	6.6439707929e-05	0.000213758542167	1.0695649331e-06	0.000105002526867	0.000167690921279	2.62010476966e-05	4.18002835726e-05
0.000240038338538	3.56862946327e-05	1.0591208894e-05	0.000150850640122	0.000168398890669	0.0	0.000139462561503	0.000133081724826	2.85850330173e-07	0.000767473705971	0.000161680221967	9.58664462453e-05	0.000115174020433	0.000175774224644	2.11812433154e-06	0.00023904085648	0.00012034616048	0.000110130125305	1.75356456615e-05	0.000150378218624	2.39622953669e-05	0.000133994110752	3.47413971838e-05	0.000140487283461	8.99626793106e-05	0.000100748810808	3.59205366493e-05	0.000101754851462	3.63468189248e-07	0.000161467357373	8.18338737943e-07	3.47869891771e-06	4.30119878118e-06	0.000128873022407	0.000390029849833	7.69987862776e-07	0.000145308426392	0.000137876221899	2.80545969866e-05	1.67263454304e-06	0.000348467428885	9.02765316958e-05	4.24032101832e-07	5.64812255178e-05	0.000202031436013	3.99432232814e-07	7.17214044562e-05	0.00021113558429	6.6963358559e-06	1.30061945834e-05
0.000248411734038	5.30455914738e-05	3.33422464231e-06	0.000174404742336	0.000177324867399	0.0	0.000167117999516	0.000137504666811	3.445174574e-06	0.000758600132046	0.000175990227489	9.80349737038e-05	9.53609449121e-05	0.000189952755025	4.70835369498e-06	0.000218869095835	0.000123015762182	0.000278428536673	1.79609114259e-05	0.000142238222502	4.63377103692e-05	0.000135546102915	7.01548070062e-05	0.000264557279007	0.000123306146546	0.000102880775868	5.86305775664e-05	0.000104583975122	4.36192598446e-06	0.000255634322609	2.83353317371e-07	2.92954022169e-05	9.90371547495e-06	0.000216238643137	0.000301707220403	2.89119972392e-06	0.000150150147875	0.000173698176725	9.10300352152e-05	1.25789489793e-05	0.000384853881481	0.000118454868395	0.0	6.21868289116e-05	0.000221833213408	1.43968066645e-06	7.08292253728e-05	0.000221995748031	2.2575739949e-05	4.86791397253e-05
0.000210036065945	0.0001169160576	2.10967046564e-05	0.000275275308799	0.000213310322511	4.45071486699e-07	0.000223196160168	0.000191332643242	8.39937514496e-07	0.000710552955896	0.000273066035387	9.21374388782e-05	6.12139368796e-05	0.000148767586216	4.21196426529e-05	0.000191924481541	5.76091387322e-05	0.000131317984828	4.85940527088e-05	0.000156329260369	9.66315433401e-05	0.000123330321062	6.91506157687e-05	0.000210393303301	0.000112875069973	9.87082977149e-05	7.25162030142e-05	5.86627167251e-05	3.98396782087e-05	0.000216708081886	3.66163513924e-06	6.86326385959e-06	9.19123478787e-05	0.000259502215676	0.000463889193132	1.66707656059e-05	0.000107862191472	0.000189222351981	0.000165838243966	4.5777990886e-05	0.000157178731868	7.82830055828e-05	2.70842088496e-06	6.81611809301e-05	0.000215413261412	6.48274863799e-06	0.000115376396692	0.00019781388393	5.07381999469e-06	8.55882176675e-05
0.000196418452418	0.00011192993769	3.31049736842e-05	0.000283123723848	0.000284335844755	2.62009587074e-06	0.000338198497931	0.000270945200379	1.38579346225e-06	0.000867290198162	0.000285847666165	3.55458628435e-05	2.90685231676e-05	7.67457584278e-05	5.20354055526e-06	0.000357211821857	0.000142516051577	0.000183483835191	1.79394936006e-05	0.000230068280222	0.000127375377278	9.20432964379e-05	3.40935723733e-05	0.000166871812931	8.71408052627e-05	0.000115317385983	8.79031486918e-05	5.50411373367e-05	8.27780217375e-07	0.000241111082131	1.72807782563e-05	2.73904109923e-05	8.56876671386e-05	0.000277867675911	0.000328789459139	4.6787392889e-06	0.000183392434937	0.000311436595524	9.63153586498e-05	5.23995993604e-06	0.000175310914195	0.000129576852607	1.20480676216e-06	0.000109071299355	0.00023162385472	7.0920292527e-06	0.000156494342125	0.000105073805525	6.58020153858e-06	2.04507820682e-05
0.000128582779575	0.000181968703001	1.64893150716e-05	0.000421712586253	0.00024655224892	0.0	0.000204137253367	0.00020430791843	1.21452846398e-06	0.000976561587801	0.000331245795754	3.64549152049e-05	4.22016925228e-05	0.000175285438928	7.66002519949e-06	0.000108828989176	2.10819686401e-05	3.27811212466e-05	1.27142718866e-05	0.000257600583347	0.000234616215975	0.000110605334955	1.12379645432e-05	0.000304052089892	3.65798349001e-05	0.000172804595504	0.000194139489189	2.24689148313e-05	7.77347436122e-06	0.000186397039029	3.9742602859e-06	3.48489165984e-06	2.17613031003e-05	0.000177991733959	0.000390259202193	4.41693357617e-06	0.000138120431787	0.00032413770382	2.86230414574e-05	4.35267672049e-06	4.44694607817e-05	1.56115594473e-05	8.03508866676e-07	6.96332479679e-05	0.000240410996487	4.78820429132e-06	0.000394305213106	3.16949612467e-05	1.46543328885e-06	2.27663353998e-05
0.000256595042706	0.000113879418113	9.0534304264e-05	0.000246770500266	0.000233595691769	1.83578973553e-06	0.000268735379553	0.000233179173784	6.38523425e-07	0.000837513160941	0.00025984943182	8.78779728759e-05	0.000110842072795	9.48466406914e-05	1.54132641389e-06	0.000232004413841	0.000136368324267	0.00017253199551	7.3458864489e-06	0.000244595439717	0.000122255495094	0.000101745412	3.80843256039e-05	0.000141929167225	0.000114353871825	0.000115066641413	8.47381659254e-05	6.3496914038e-05	5.38269570532e-06	0.000203849987569	1.27941651309e-05	4.57914517275e-06	2.99096316041e-05	0.000318907093689	0.000331689711632	8.21498202522e-07	0.000179635314031	0.000240827076426	6.38929820102e-05	8.95083722209e-06	0.000302361555629	0.000121955962397	0.0	7.68483592249e-05	0.000240326210739	1.41793238143e-06	0.000160653016456	0.00021973578755	5.42408204137e-06	2.87998036454e-05
0.000154388192148	0.000234956938968	1.60382515704e-05	0.000344022967747	0.000328172938309	4.14040602017e-07	0.000293256993752	0.000256507355107	5.06576976745e-06	0.00163690117304	0.000359936712246	0.000125278704352	0.00025633695986	0.000238186289873	0.0	0.000348629251742	0.000121579461649	0.000230410929098	2.05226593459e-05	0.000216757340462	0.000331636889214	5.74868691958e-05	9.41185784661e-07	0.000113901690872	4.39012084209e-05	0.000106253433902	0.000150896389941	5.06790532399e-05	0.0	0.000331338414921	2.52063779196e-05	1.08516235049e-05	0.000120125246938	0.000434941145818	0.000418103595989	0.0	0.000244690774587	0.000254752853734	0.000184736215428	2.45278355923e-07	0.00010766178639	7.39172268998e-05	4.23898711589e-07	0.000117251528688	0.000315275180757	2.95122149018e-05	0.00048061365197	4.86717503666e-05	5.2821022267e-06	0.000252308759898
0.00032559711597	6.04775447717e-05	3.42876034028e-05	0.000305156997929	0.000277481192861	5.86429239047e-07	0.00033980157004	0.000270485682849	1.25447033499e-06	0.00100199692125	0.000307361162727	0.000103668040665	0.000108551403495	9.4776779164e-05	2.04145272242e-06	0.000352537427798	0.000138255925388	0.000177695266737	1.70507102833e-05	0.000233901204477	7.25909291429e-05	0.000108212425708	4.78771438224e-05	0.000131525871791	0.000154371175477	0.000179971368178	3.53594291518e-05	9.74708015977e-05	3.33749081047e-06	0.000206073521019	1.67539028278e-05	7.97504459667e-06	4.3126699546e-05	0.000388813790664	0.000366570827429	2.29627705698e-06	0.000244222055828	0.000345586086085	6.78194055954e-05	1.24237850818e-05	0.000414723359612	0.000171282815354	0.0	0.000103833007163	0.000251493142457	1.26883057144e-06	0.000116494162848	0.000339975600199	2.24619698001e-05	2.01760912251e-05
0.000257230427672	0.000121706378852	1.05633551574e-05	0.00022834546847	0.000207018446897	2.60613846935e-07	0.000250539271351	0.000203066613642	2.38232646241e-07	0.000818064401277	0.000236758896438	4.48979593041e-05	4.61710776528e-05	0.000110607556711	7.40578245936e-08	0.000293325240476	0.000141563068535	0.000152919366158	3.29727570907e-06	0.000209873108517	9.19157831249e-05	8.45619827503e-05	2.35245315986e-05	0.000144216088985	0.000118176426269	0.000141691229482	7.40373944931e-05	7.24280775422e-05	2.49884699896e-07	0.000188551168567	1.27796689347e-05	1.27613331671e-05	1.59686350499e-05	0.000218316493955	0.000271664273595	4.01236360419e-07	0.000186816442182	0.000239718494614	7.51334389576e-05	6.05035070796e-06	0.000252034005063	9.97844184382e-05	8.42903227394e-07	7.9428551366e-05	0.000196890648056	8.91310238599e-07	0.000201266645688	0.000127460932335	2.0218324661e-05	2.32181207215e-05
0.000258514584504	3.37575830575e-05	4.38984613682e-05	0.000171253570874	0.000174689379335	2.92342010924e-07	0.000189216420936	0.000152557298048	2.89976245049e-06	0.000654174187131	0.000200927914204	8.69105785812e-05	8.61077317965e-05	6.43044056918e-05	1.63903004371e-07	0.000182456806625	6.90524689132e-05	9.40102182495e-05	7.55407380924e-06	0.000141538972209	3.47430209327e-05	5.75398490309e-05	1.56716075373e-05	9.8217060166e-05	8.23793294833e-05	9.38588126064e-05	2.46402871429e-05	6.42697321477e-05	8.64425084027e-08	0.000115553600684	4.97170793865e-06	3.12358015845e-06	1.8196452148e-05	0.000176694952524	0.000232745173407	6.60459987163e-07	0.000158869081277	0.000193778935462	4.75764412802e-05	1.51957484354e-05	0.000280615171148	0.000102997570827	5.22077043002e-07	6.23150120123e-05	0.000165124504253	2.70141548786e-06	6.09962551466e-05	0.00021997076481	1.11799619118e-05	1.1403610874e-05
0.000258028777485	2.59575830961e-05	5.42223738667e-05	0.000163228206596	0.000165670518898	0.0	0.000158246304559	0.000161755665365	9.65761854247e-08	0.000932762896589	0.000187990503589	0.00012376700917	0.00015619231494	0.000174621801127	1.54641562098e-06	0.000275106025138	0.000115041598867	0.000156098015211	4.17437845272e-06	0.00019610766677	3.09564450357e-05	0.000123736611953	3.76646428661e-05	4.83098281501e-05	0.000145093257838	0.000146087889872	1.24557979762e-05	0.000113281477107	9.97859630815e-07	0.000127158768356	3.87949641392e-07	1.5643625038e-06	1.315125809e-06	0.000173036053066	0.000299657073667	1.37404757146e-06	0.000176040797951	0.000176717972271	1.66356623108e-05	1.46482239947e-06	0.000503297148106	0.000148532323884	0.0	6.80264374091e-05	0.000251325903318	3.83324034924e-06	3.3976344804e-05	0.000278302151117	3.59086964332e-07	6.65914119462e-06
0.000210431682389	7.71678856174e-05	1.94408986209e-05	0.00021048450431	0.00020419401397	0.0	0.000248673281835	0.00018856281055	0.0	0.00081735923462	0.000215966066964	5.85410687499e-05	7.7874284968e-05	0.000124581029705	6.02416392458e-06	0.00026344010369	0.000144713427978	0.000161814923866	1.99825818374e-05	0.000154660752333	5.53543616979e-05	6.3608277749e-05	2.31405579549e-05	0.000105670511869	8.21110920469e-05	0.000126512735907	4.17323886989e-05	7.28638381572e-05	6.09947071833e-06	0.00015124846701	7.08141051767e-06	3.58054336927e-06	2.87639234831e-05	0.000255834656379	0.000278536966857	1.98234063592e-06	0.000200224570145	0.0002230167227	9.26626993537e-05	1.19119968805e-05	0.000251255569687	8.8518970952e-05	7.24737995798e-07	6.62671925889e-05	0.000206433560787	2.26614218842e-06	0.000100691443933	0.000175636967093	1.88275026816e-05	6.84939843299e-05
0.000237050537518	8.0366788827e-05	6.96863516773e-06	0.000230574875091	0.000233196347866	0.0	0.000221882110382	0.000214396536697	1.15449745393e-06	0.000856970265331	0.000254503054075	3.42995518854e-05	4.50722225454e-05	0.000115217728582	0.0	0.000324312127544	0.000144590196055	0.000155892272505	3.14597511695e-06	0.000243102303904	8.0182414873e-05	8.86752733251e-05	3.36398166378e-05	7.79316374853e-05	0.00012840664067	7.55669551077e-05	7.53056216428e-05	8.95484243631e-05	0.0	0.000174792929329	2.08495489396e-06	2.58340419881e-06	6.61292952332e-06	0.000281446929742	0.000269075868084	7.55840154482e-07	0.000195717231124	0.000252011873654	4.29021197241e-05	3.8352261909e-06	0.000283432877173	7.93349015822e-05	3.65527243539e-07	9.1389195864e-05	0.000222438874403	4.72825987731e-07	0.000101404772848	0.000112434403893	1.16372844e-05	6.38059311574e-06
0.000214485335672	6.6098395903e-05	3.32812660778e-05	0.000216275000989	0.000218599749879	0.0	0.000205980953505	0.000195581784897	3.52626139748e-07	0.000727150105578	0.000199972620121	8.58392171064e-05	0.000102254943767	0.000166990047922	4.51881339479e-08	0.000271346624214	0.00013034926966	0.00016437870126	1.56203308508e-05	0.00019917976742	7.08493881917e-05	9.25002880223e-05	3.23220602157e-05	9.48610157861e-05	0.000118499309087	0.00013568067954	5.81578953216e-05	9.23254419599e-05	3.80265867078e-07	0.00017031719961	6.94348894047e-06	4.21094363356e-06	2.00399930294e-05	0.00022565558462	0.000273687977772	5.91128757086e-07	0.000195732074139	0.000204544080701	5.2284871037e-05	5.606210042e-06	0.000359489986543	0.000138380827488	0.0	6.7431543902e-05	0.000192621239737	3.34794640914e-06	9.4850312425e-05	0.000223469135541	5.3923404642e-06	2.69141415359e-05
0.000275224431816	0.000128102039597	6.42456737045e-05	0.000247243015397	0.000241268255904	2.68080753494e-07	0.000252962352324	0.000208256720178	6.67955622203e-07	0.000798445632309	0.000247876429947	7.6755213089e-05	9.28716794187e-05	0.000113894159044	7.11202915365e-07	0.000259838740424	0.000145635869351	0.000171498150776	7.65477718912e-06	0.000230786377166	0.000117053161282	0.000110706963026	1.13018912124e-05	0.000108108910294	0.000102963014166	0.000142822404819	0.000119648618838	9.38857612678e-05	3.06355536187e-07	0.000189871732001	1.3211827052e-05	5.79266451771e-06	4.97115150247e-05	0.000239539817911	0.000301577453	1.05456900048e-06	0.000235778061798	0.000247372235387	0.000107484678523	5.48643899558e-06	0.000332142604909	0.000139881745596	2.91817548812e-07	8.96953018871e-05	0.000217991784287	2.96758580055e-06	0.000150079109761	0.000197666925706	1.07878061362e-06	1.57148289547e-05
0.000232906250573	0.000242829158473	5.65242363554e-06	0.000288149285971	0.000341871262965	0.0	0.000303401288765	0.000252660888077	4.1321943341e-07	0.00131255065499	0.00030480027088	5.99286024388e-05	3.86974955407e-05	0.000189800120091	1.92617791594e-06	0.000367425728449	0.000105113104028	0.000158290959591	2.80514978468e-05	0.000240736459142	0.000218765235849	3.36072637879e-05	4.26829681283e-06	5.986098896e-05	0.000128770097125	6.14884965207e-05	4.95627951119e-05	2.00699317779e-05	2.4047483683e-06	0.000385652716072	6.43497217132e-05	1.23373788121e-05	5.13320935444e-06	0.000162939282776	0.000344279916203	1.70146252694e-06	0.000242180026085	0.000287613426856	2.12972943025e-05	1.98852521888e-06	0.000149047217283	1.25008140633e-05	0.0	8.91910086065e-05	0.000141260002005	3.78446930382e-06	0.000470279525285	8.00675272557e-05	2.21374590423e-05	2.1600191964e-05
0.000219412162436	7.66443496614e-05	1.46468458038e-05	0.000221877804649	0.000253126617062	1.0565759627e-07	0.000221988094896	0.000203732033508	3.33525001342e-06	0.000803485887973	0.000252739370515	7.58986992004e-05	8.63245472139e-05	0.000194136719437	1.84452325566e-05	0.000319763708646	0.000151781158006	0.000167912428405	8.75477358189e-05	0.000207874253757	6.73800584125e-05	0.000136619241368	6.42894772426e-05	0.000146959506941	0.000172491239653	0.0001421759435	6.22689126308e-05	0.000138131677559	3.36168329783e-05	0.000207823810813	2.53577778809e-06	6.71716520953e-06	2.69790592169e-05	0.000227995633323	0.00032801007787	1.81492474955e-05	0.000192564489765	0.000267192201724	9.24623211497e-05	1.93037564095e-06	0.000340217787302	0.000144944843684	0.0	6.65424598665e-05	0.000231496232733	1.18316308175e-05	7.21699496511e-05	0.000246010868038	4.79484853431e-06	3.29929082073e-05
0.000268888562906	4.84533394179e-05	1.06593993145e-05	0.000198401305411	0.000195235795236	0.0	0.000206893232571	0.000201152489494	0.0	0.000958623083732	0.000223536511346	0.000103089676359	0.000143770598108	0.000152399798123	3.12606168997e-06	0.000358164043757	0.000164497909456	0.000193696178657	1.09388056285e-05	0.000221020521544	3.84249038538e-05	0.00010350019424	2.48292976264e-05	8.26089327803e-05	0.000150564404603	0.000128370684211	1.93398498537e-05	0.000131288000102	3.10605682389e-06	0.00012789299329	7.39008792823e-07	1.20488542916e-06	7.2353061704e-06	0.000238978269577	0.000277807230255	2.31212155101e-06	0.000223948406915	0.0002184312919	5.52914459183e-05	6.20513880545e-06	0.000460806093763	0.000138242361784	0.0	7.2468059964e-05	0.000230695567347	8.75150614909e-07	2.28802212671e-05	0.000259109388288	8.48344874701e-06	1.43092250915e-05
0.000120658888151	0.000146957734362	7.01698629994e-06	0.000478445996996	0.000320217840053	1.99161447286e-06	0.000251400816508	0.00027765992099	1.18844820722e-06	0.00181933769909	0.000340218207581	0.000181328287068	0.000380020824657	8.65634851197e-05	9.95248732907e-06	0.000185575757298	6.99196747687e-05	8.03437630327e-05	3.30646336112e-05	0.000244879238732	0.000232235640657	7.80157550797e-05	1.30183460449e-05	9.32415248842e-05	5.26709894487e-05	0.000262143862462	0.000251203822412	2.57582660066e-05	4.2023335424e-05	0.000303879521577	3.07577057088e-05	1.17580350532e-06	9.22360344493e-05	0.000128799386115	0.000421313630876	4.5481416986e-06	0.000108666717827	0.000319582528963	7.54243957454e-05	1.02954497648e-05	7.00457916885e-05	2.86936374954e-05	3.26135792935e-07	0.000119525463296	0.000284826155426	4.16258654905e-05	0.000609987433675	4.14597013218e-05	5.67698011488e-06	2.02162878954e-05
0.000233542329521	0.000197561539308	3.24195640662e-05	0.000298230512321	0.000284092590264	3.27230240765e-07	0.000344082803438	0.000265286229296	1.31085912041e-06	0.00102423434256	0.00025466074404	6.72230767933e-05	5.98028513388e-05	9.97790427005e-05	4.80636508768e-06	0.000321788626641	0.000179126867086	0.000281009482301	2.59087625642e-05	0.000242447168931	0.000151795777514	0.000193134603862	7.8414462664e-05	0.000238100298162	0.000104122105328	0.000123163149203	0.000119873614439	8.4082618979e-05	6.35263364855e-07	0.000293141473324	7.67621247043e-06	1.32534663414e-05	6.43031590603e-05	0.00049578078488	0.00044488216362	4.84042791503e-06	0.000201214820205	0.000308417214953	0.000119462516456	6.30558539354e-06	0.000260059690899	0.000114409117815	3.09193928282e-07	0.000120016858	0.000279900350496	6.22198270165e-06	0.000210794736303	0.000153906024203	1.15751152837e-05	6.81704023516e-05
0.000311603895955	5.9567094779e-05	3.23442535271e-05	0.000261151243117	0.000264706208268	0.0	0.000276629552834	0.000255122030858	2.56921803823e-07	0.000923316782356	0.000290979688153	0.000102827148065	0.000120136498192	0.000130446993573	1.0975719323e-07	0.000359275833598	0.000139017636086	0.000201587249353	2.13137475387e-06	0.000240840197979	5.23520328218e-05	0.000175141805423	2.47675383092e-05	9.25649217641e-05	0.000125369189307	0.000130760996686	4.71569733551e-05	9.67102177421e-05	7.30256098475e-07	0.000138504068556	5.64099805834e-06	6.07204430846e-06	1.03114560605e-05	0.000349346283658	0.000308469038172	2.238790095e-06	0.000255104263826	0.000258785005937	6.06763438287e-05	4.84695835533e-06	0.000438067776688	0.000163364128052	0.0	9.68102271816e-05	0.000245792219518	1.56622340002e-06	6.59384449626e-05	0.00035125453052	8.69803814844e-06	1.8367974822e-05
0.000324628064207	7.28892336966e-05	8.23345020972e-05	0.000235930306755	0.000200462204276	0.0	0.000215389818587	0.00020638869754	6.47619051964e-07	0.000951598774019	0.000320710730221	0.000126711615333	0.00012614826339	0.000150511418117	1.67700769668e-06	0.000334899490481	0.000171347053449	0.000266017740414	1.49614814064e-05	0.000198461419871	7.08838367765e-05	0.000151955471385	2.39231178344e-05	9.91089841687e-05	0.000116248490698	0.000187851851661	4.55635707169e-05	0.000113390817302	1.92732733212e-06	0.000211174968012	4.91908714213e-06	6.27435473639e-06	1.05690943968e-05	0.000304963093234	0.000338473774915	2.11962085266e-06	0.000249844672638	0.000206680360782	4.79351247191e-05	4.35467959525e-06	0.000460158561647	0.000141094471704	0.0	9.23348805587e-05	0.000280951625933	1.19337668564e-06	0.000100133446842	0.000291884643632	1.0286009812e-05	2.00815014265e-05
0.000338108209936	5.88961349629e-05	0.000106786017242	0.000250957172215	0.000206034646151	4.08842777565e-07	0.000237093345464	0.000215179441872	4.75844972303e-07	0.000965760339392	0.000321272368194	0.000110286730733	0.000138091888945	0.000131221932813	4.08061428176e-06	0.000317276725157	0.000139078537414	0.00023795121883	9.81852796672e-06	0.000200211387311	5.73301081026e-05	0.000133113709228	2.14241099704e-05	7.20294789858e-05	0.000154856221949	0.000137695234697	3.69136804503e-05	8.54486510858e-05	2.97134993987e-06	0.000171645024114	1.05774268542e-05	7.37580885397e-06	1.48971458952e-05	0.000360719151317	0.000328873169253	4.47353510837e-06	0.000244673922827	0.00024445335751	8.28583472312e-05	8.58771609281e-06	0.000430083604968	0.000178871290025	4.28595529558e-07	9.12612415954e-05	0.000215462817144	1.49892934899e-06	8.03247704099e-05	0.00028567926752	1.64977604673e-05	2.38442952421e-05
0.000279102433146	6.53223288758e-05	9.09318916746e-05	0.000237770126251	0.000222855683687	0.0	0.000275313937288	0.000237375671252	2.48832169428e-07	0.000841127144404	0.000303425929933	5.58255301847e-05	7.7798238529e-05	9.66496254925e-05	2.89114470225e-07	0.000354607956539	0.000189377762127	0.00019861163862	2.16582561999e-06	0.000250356433249	7.05885348604e-05	0.00012185397252	2.65542376459e-05	9.85309762292e-05	0.000185017230725	0.000202353678442	4.40283361187e-05	0.000125972043357	9.7513824548e-08	0.000181141316431	4.22842404746e-06	4.78583631364e-06	3.30618076019e-05	0.000296125971463	0.000268526270659	6.83480582934e-08	0.000246073329658	0.000257207729928	5.05935460259e-05	3.26541690459e-06	0.000305096490478	9.16852249073e-05	0.0	9.26524148571e-05	0.000272842977868	2.44958590488e-07	7.46809903277e-05	0.000196669449812	9.40038007562e-06	1.09162810479e-05
0.000325241086847	0.000151697204683	1.0786196155e-05	0.000308984154927	0.000310274164578	6.90146337997e-08	0.000301978852172	0.00027245009796	2.58046189786e-07	0.000994038967978	0.000334847458833	2.70877588812e-05	5.29530058461e-05	0.000123676301976	0.0	0.000460895482738	0.000171547700529	0.000229526240917	3.11609668598e-06	0.000283061344757	0.000167388046811	8.96727448153e-05	9.0968061328e-06	8.69098651986e-05	0.000143530254284	0.000153814792417	6.82824502657e-05	9.1947149651e-05	5.54626693445e-06	0.000238558415023	9.20871812455e-06	7.73947718578e-06	2.56320525705e-05	0.000327921108788	0.000302588019486	1.29630735111e-06	0.000252269316558	0.000292930221911	7.45119086525e-05	2.43944598721e-06	0.000299488568504	0.000147011925065	0.0	0.00010265867979	0.000241807001527	1.59983124461e-06	0.000187440129367	0.000225526049223	8.17897071546e-06	3.31355483239e-05
0.000190002148591	0.000121454180462	8.81723933639e-06	0.000333583012172	0.00031877355487	1.78701215099e-06	0.000375381269418	0.000296048423952	8.98474879999e-07	0.000971135563062	0.000247369318885	3.34201032793e-05	3.981908115e-05	8.80352525894e-05	7.8422020937e-07	0.000341950273063	8.24478438318e-05	0.00013459348601	6.80213006438e-06	0.000267513601364	0.000183493648011	0.000113579426551	3.13630045798e-05	0.000186988672929	0.000105739550884	0.000128821080073	0.000124225528804	3.59421433628e-05	6.03536744881e-07	0.000275845790765	2.51762541001e-05	7.35281826476e-06	6.51875557617e-05	0.000365882645496	0.000334077902117	1.44105993987e-06	0.000166542053237	0.000315745352822	8.2042591071e-05	1.36118735268e-05	0.000203643916521	0.000122392897678	0.0	0.000113197882298	0.000233365000385	3.17950619184e-06	0.000221064896161	0.000166535137583	1.0548431588e-05	3.43457042916e-05
0.00027965237489	3.93330039064e-05	5.36473323803e-05	0.000231291577862	0.000188137835277	4.66077747849e-07	0.00020185969801	0.0001819787906	8.77516447316e-07	0.00104721715577	0.00028179120864	0.00013678296738	0.000140036421978	0.000132538586504	1.81523220479e-06	0.000282959260915	0.000151615705305	0.000176098132792	7.93334452738e-06	0.000184320991443	2.83934910157e-05	0.000157685105721	6.09246491821e-05	0.000103948036724	0.000165382347417	0.000121820486814	1.12349771189e-05	0.00010082807629	1.86409178213e-06	0.000180467898171	3.14800963656e-06	1.79573351899e-06	5.26398918596e-06	0.000296065640101	0.000312053566819	1.83982280624e-06	0.000224635009886	0.000201316383394	5.72945580621e-05	1.05710849283e-05	0.000486940741554	0.000131410596795	0.0	7.95808868114e-05	0.000227171030635	1.90465203779e-06	7.27652047792e-05	0.000318428437044	1.87173254439e-05	9.1458070857e-06
0.000249106887581	7.20215841085e-05	5.0538116522e-05	0.000229407798968	0.000227972534105	0.0	0.000233427457545	0.000224923901053	1.77957085787e-06	0.000919803187862	0.000278562469016	0.000126192626493	0.000136911087643	0.000121912226358	3.81293507674e-07	0.000343995687031	0.000190872053968	0.000233933567894	2.36643941181e-06	0.000218313862852	4.9159051043e-05	9.25185538156e-05	2.06980758919e-05	8.44583526249e-05	0.000162561854046	0.000172128055878	2.37968058677e-05	0.000138710109065	6.17746424019e-07	0.000160717783435	7.11633870948e-06	3.64871218581e-06	1.40297538548e-05	0.000332415126772	0.000292281367478	1.58645745852e-06	0.000264302855416	0.000208088780043	6.89127085429e-05	6.25723811893e-06	0.000459399969039	0.000168723061872	1.42077223693e-07	8.40142969776e-05	0.000212893975875	6.53793796438e-07	6.54963191758e-05	0.000326240158147	9.28419332735e-06	2.72378204956e-05
0.000154845214016	9.15995108474e-05	2.75099946441e-05	0.000271874831006	0.000301388610562	1.30122974325e-05	0.00034546190155	0.000319916161653	5.99133239774e-08	0.000921640306883	0.000284514657138	4.86916864357e-05	4.6959081888e-05	6.29924694662e-05	8.97202755467e-06	0.00020773999746	7.37021308808e-05	0.000148156970266	2.59126822251e-05	0.000195747334003	9.99547324977e-05	9.17131945202e-05	2.88046046801e-05	0.000143361482775	7.69854426451e-05	8.62113708705e-05	4.38914937384e-05	3.9456133839e-05	3.65416301775e-07	0.000184049773241	2.36093520897e-05	3.23796217091e-05	5.59224254524e-05	0.000294722963745	0.000411680411046	7.73341536246e-06	0.000224299014549	0.000340979979685	9.93540780365e-05	1.91804938399e-05	0.000229546803805	0.000152224878301	8.85745109965e-07	0.000103596210532	0.000167688591041	5.57803490381e-06	0.000138078590924	0.000110049776655	7.41594664152e-06	3.71977066611e-05
0.000353366286949	0.00020709080281	8.7151265568e-06	0.000274794489139	0.000235959108839	5.10182322709e-06	0.000247903292904	0.000241146129331	1.00310514078e-06	0.000789939783728	0.000269511995638	7.16218548308e-05	7.09153767907e-05	0.000108876469346	1.313504933e-06	0.000363141452032	0.000175137898363	0.00052074111254	4.3953476191e-06	0.000249223586617	0.000134301594455	8.66455982941e-05	1.78586158633e-05	0.000100332256271	0.000110705850989	0.000137157476592	6.183371369e-05	6.79216627755e-05	2.72591662845e-06	0.000166128415906	1.30123608306e-05	4.11436571396e-06	1.96662706606e-05	0.000468160969903	0.000359797685345	1.83820023698e-06	0.000244611094246	0.000279252010194	0.000133540127825	1.01706801408e-05	0.000269547162078	0.000105243479584	1.60240321084e-07	8.28867347185e-05	0.000184405772838	1.93971548662e-06	0.000165243440125	0.000189408908894	2.11370747471e-05	3.33510203439e-05
0.000160604020956	0.000170902009778	2.64326985894e-06	0.000311558687799	0.000199906043139	0.0	0.000161596123956	0.000155621606674	9.59330608235e-06	0.000591652151973	0.000310634923338	0.000113729340373	8.72606081622e-07	0.0002277920086	7.10054111757e-05	0.00027624173365	0.000125458677762	0.000311371281903	0.000232021197654	0.000126977451886	0.000141877612372	0.00016142944435	7.38455464336e-05	0.000490698397179	0.000161922513925	0.000129847381169	0.000174104389044	0.00011252007257	6.12410152803e-05	0.000303410550024	7.88089473735e-07	2.38519114677e-07	8.17008128828e-05	0.00020510888126	0.00067435437744	3.70263251514e-05	4.55224622212e-05	0.00012953329763	0.000284411044274	6.584753468e-05	2.87611809665e-05	2.81221960717e-05	0.0	6.42558206007e-05	0.000170732066582	2.55238940326e-06	0.000100402879305	9.14558145585e-05	9.38134460006e-07	0.000112025955894
0.000241978520251	0.000162018488038	2.40729287576e-05	0.000354076146978	0.000291155437812	6.45104857169e-08	0.000344318941216	0.000287844049971	4.65233298004e-07	0.00152698624586	0.000424236041787	8.24123468128e-05	4.90071083729e-05	0.000142495104517	9.24375490228e-07	0.000366602999919	0.000256593903976	0.000165629985024	4.35042638216e-06	0.000268722458715	0.000160511480238	2.99581042196e-05	2.45125954448e-06	7.87153750498e-05	3.80643177698e-05	0.000209227579	6.76797474191e-05	0.00011395568157	2.45518299537e-06	0.00022826024959	7.32648493835e-05	2.4983930528e-06	3.03265514946e-05	0.000329231322417	0.000293524869655	4.315590665e-07	0.000345208289971	0.00041109163985	0.000211608817644	1.01571459228e-06	0.000185229904568	2.42814420383e-05	1.5211015607e-06	0.000116954086465	0.000273720632776	3.72705891835e-05	0.000468249559312	5.87456269885e-05	5.65030219562e-06	0.000158508352454
0.000237857122963	0.000132786394355	5.4076292221e-05	0.000281839789386	0.000212144625619	0.0	0.000266914547349	0.000221396337739	8.83307775109e-07	0.000889889694858	0.000306200681211	7.52254563914e-05	5.80647468444e-05	0.000165432570793	1.8939164979e-05	0.000319124969929	0.00015316166316	0.000158116674657	3.82875771406e-05	0.000199194759045	0.000128852402031	0.000158761126456	4.30877161488e-05	0.000130739400675	0.000141128316804	0.000143215478021	0.000100570334994	7.82794286699e-05	1.33469481591e-05	0.000157850954869	1.03524266467e-05	8.23504685935e-06	6.02217283034e-05	0.000299584837898	0.000391171587975	5.09370364636e-06	0.000191619414132	0.000234928169784	0.00015316293956	1.7805350125e-05	0.000253753146242	0.000119685246115	0.0	8.26917714528e-05	0.000266144761112	2.25915312974e-06	9.95890497658e-05	0.00020688336416	9.77247886661e-07	3.32487191599e-05
0.000202265290732	6.44581623254e-05	5.72777960445e-05	0.000230841974725	0.000250979819162	3.03449671722e-07	0.000333866136563	0.000241217497119	1.27451739718e-06	0.000799694191535	0.00026795449867	4.2357400448e-05	5.4570187374e-05	7.47555465152e-05	1.492868652e-06	0.000194607179949	7.33491687224e-05	0.000117169362242	7.60780598674e-06	0.000158597954096	7.17117406891e-05	6.46004082196e-05	1.66262674987e-05	8.75908319743e-05	8.0252378603e-05	9.44841563634e-05	7.20960408862e-05	4.9303948414e-05	1.57125667867e-06	0.000132665785644	3.21189612371e-05	8.71393313184e-06	3.89460227644e-05	0.000304621105648	0.000253084035134	1.03523401554e-06	0.000140221745068	0.000305252198624	6.60399851907e-05	1.42471182801e-05	0.000230102379481	0.000131030222252	2.13251048828e-07	8.55747718858e-05	0.000174153169574	2.90442540524e-06	0.000137101205474	0.000162191940595	1.1102048963e-05	1.35810154426e-05
0.000248171510841	7.18236531338e-05	8.21525447258e-05	0.000234976857069	0.000218283103263	0.0	0.000224858650635	0.000195201315267	1.87797527391e-06	0.000859977290909	0.000273746489667	9.19045636794e-05	9.26356143959e-05	0.000163192902393	3.23937792834e-07	0.000319624777753	0.000141179829596	0.000210165384642	9.71726963337e-06	0.000186761759455	6.6350911113e-05	0.000143607318892	1.97752575084e-05	0.000116332482623	0.000111149254292	0.000161453567616	5.33112252602e-05	0.000107345677057	4.60601734347e-07	0.000176675078363	9.13237392547e-06	7.31859836886e-06	2.26388773913e-05	0.000284560498796	0.000237000363791	6.08666141539e-07	0.000220842464619	0.000221893545747	6.88815945088e-05	1.17880734534e-05	0.000326594575307	0.000131093561419	0.0	7.87932421014e-05	0.000201845559812	1.45200873689e-06	0.00012438892718	0.00024298295174	1.16660758217e-05	2.57058052524e-05
0.000292332264943	0.000115671501312	2.24973202006e-05	0.000281643432239	0.000227059332547	0.0	0.000209918269816	0.000207753035119	1.1538903213e-06	0.000907201735252	0.000297531543105	0.0001156872721	0.000122601916243	0.00017668069219	4.91071940167e-06	0.000389020742655	0.000161322331049	0.00018150473849	1.4106881278e-05	0.000234447778174	8.33587014824e-05	9.84507392885e-05	1.86470182965e-05	8.49440896624e-05	0.000121808338674	0.000147202154826	4.78083686914e-05	8.86817417354e-05	4.08512031727e-06	0.000202463773875	5.83681196505e-06	4.6702058428e-06	1.32105255205e-05	0.000274438739317	0.000329507259662	3.30351862238e-06	0.000238353945909	0.000223643446351	6.86525250405e-05	1.07348821276e-05	0.00034995163656	0.000132514011831	4.7856933656e-06	8.06835666159e-05	0.000210235281868	9.0037898457e-07	0.000132374976969	0.000265237911419	1.50130072195e-05	2.12562569029e-05
0.000275005409934	3.35675151353e-05	3.22316797118e-05	0.000219151733772	0.000211858934921	0.0	0.00020141558472	0.000182060631342	1.31843830658e-06	0.0011411197685	0.000233515396739	0.000146114476269	0.000173084928381	0.000217923863677	3.86783783809e-06	0.000391239085465	0.00012671829924	0.000285554866775	2.48657835518e-05	0.000204161280335	3.52784627311e-05	0.000243673705404	4.63815980852e-05	0.000136389338663	0.000190440615221	0.000174595961493	3.6215961566e-05	0.000128829569236	4.6868621933e-06	0.000165486521947	1.19710237454e-07	1.42370721656e-05	7.65421814646e-06	0.000262536477834	0.000451182467254	6.5951869621e-06	0.000245096939206	0.000225470808635	4.18792642858e-05	4.99425761481e-06	0.000499615089906	0.000220427254525	0.0	7.665163329e-05	0.000346118162166	1.19144469892e-06	3.4439672235e-05	0.000367724656202	2.12058041816e-06	1.80476389968e-05
0.000225730621364	2.13932516158e-05	2.90562541573e-05	0.00013962469305	0.000135349378978	0.0	0.000142368730474	0.000123417065163	3.80665687984e-06	0.000698250315067	0.000168558689031	9.8322174139e-05	0.000102283935303	0.000141608403494	3.31491032487e-06	0.000212092758325	8.25128871979e-05	9.76898304339e-05	7.42509103862e-06	0.00012970552744	1.98630928933e-05	0.000112999642388	7.23210969236e-05	0.000128317197396	8.81961377001e-05	9.7684501884e-05	2.49218185555e-05	9.2556852547e-05	2.64944528077e-06	0.000155820637847	6.35226991553e-07	1.86731615046e-06	3.69308084505e-06	0.000152595294011	0.000226977380184	2.1218016175e-06	0.000127262656612	0.000140372227496	2.87182178797e-05	6.55848983859e-06	0.000387951501504	0.000107564872612	2.81582876129e-07	5.2154546308e-05	0.000163545889037	2.72864996341e-06	2.85922639843e-05	0.00024023997102	1.1565456293e-05	1.27793432843e-05
0.000223872018285	0.000206435646318	1.06697321253e-05	0.000318633725859	0.000259864574677	0.0	0.000243062661658	0.00028764153797	4.86922713661e-06	0.00137526933842	0.000400601214082	9.5253756758e-05	9.74444965526e-05	0.000139438254415	3.93824844504e-06	0.000285032901508	0.000128445063621	0.000120011913508	8.06640596879e-06	0.000278896846807	0.00024584603826	6.01679124103e-05	5.29168595185e-06	7.58980781891e-05	6.15881747947e-05	0.000239116001094	0.000215213445493	2.52967620767e-05	1.51168089457e-05	0.000272407344004	3.2358387258e-05	3.60016466355e-06	2.51256207048e-05	0.000283306942934	0.000344166914896	1.00191322975e-06	0.000201450825806	0.000392505572679	0.000164810619849	2.37494965089e-06	6.07234359524e-05	3.86730007521e-05	4.54231980324e-07	0.000101008516387	0.000204291255515	1.94428607464e-05	0.000443283907059	2.52225190237e-05	1.31715796396e-06	7.58945155056e-05
0.00025412103131	5.79457436052e-05	3.68099394956e-05	0.000231712954594	0.000255554642914	2.25273552929e-07	0.000253704740253	0.000196871307147	6.50371345276e-07	0.000855130189079	0.000263119105768	5.8813854846e-05	8.85334126875e-05	0.00013150773424	1.75019195285e-06	0.000321939716661	0.000121517291974	0.000152113745294	6.43803470801e-06	0.00019817601075	6.32518198041e-05	0.000104252888736	3.28236379535e-05	0.00012228543905	0.000134294192486	0.000127349654367	5.1565777643e-05	8.60897607495e-05	2.96615222214e-06	0.00013839249458	1.8320568391e-05	3.38113401039e-06	1.14611675719e-05	0.000267976687787	0.000253766301362	2.1987925673e-06	0.000208149008468	0.000260307050572	6.6484982077e-05	9.35504546021e-06	0.000422405630358	0.000183489231981	2.79566099858e-07	7.61227514203e-05	0.00021283173884	2.09013191307e-06	7.94855039785e-05	0.000273581956624	5.73946325541e-06	3.34154718215e-05
0.000180922480602	8.64174607096e-05	4.60344202714e-05	0.000209274664534	0.000165101046466	6.62913786111e-07	0.000159520341627	0.000143733851627	1.13231859759e-05	0.000664324952944	0.000193008628449	6.37930999241e-05	5.68803341077e-05	0.000122858582816	9.73874923037e-06	0.000198992056812	8.52679118666e-05	0.000183341834281	2.77743846223e-05	0.00014107736345	7.83287997696e-05	0.000101717982079	2.08665963001e-05	0.000176277662748	5.90697678329e-05	9.1692955435e-05	7.71011534587e-05	4.81591690397e-05	1.01507237537e-05	0.000146176562055	2.85143509613e-06	8.48187384847e-06	4.12424488139e-05	0.000220249355021	0.000286908627558	9.45391285425e-06	0.000147973323404	0.000183665468065	9.0973457983e-05	8.2266034571e-06	0.00017434096442	5.41607132503e-05	3.41470644757e-06	5.21520077001e-05	0.000153770193725	6.08352354374e-06	0.000112151449212	0.000140051590567	1.76463640881e-05	7.29925072967e-05
0.000388360230474	8.85670288127e-05	6.4424361955e-06	0.000208455384313	0.000233813738138	0.0	0.000272093984915	0.000253303115782	8.91648207258e-07	0.000959381497686	0.00022814523406	7.47748656071e-05	7.02407614171e-05	0.000212455894116	1.84420152772e-07	0.000522278435065	0.000116271870469	0.000125667559962	6.86166576865e-07	0.00031712222147	8.61021190654e-05	0.000155115631542	9.68374633027e-05	0.000228869750647	0.000130201003335	0.000219680165709	6.3802157497e-05	0.000145357301986	1.24404111676e-07	0.000358932494479	3.21564229428e-07	5.7321198321e-07	1.26453311815e-06	0.000260496243005	0.000315147739759	1.71096078554e-07	0.000257109268226	0.000358086174415	7.04736507185e-05	1.18303494558e-06	0.000220385804076	6.27519777667e-05	1.50321634942e-07	9.68319980093e-05	0.000294925033018	6.60881205193e-07	0.000188976041146	0.00015749287152	3.21805254886e-05	5.04319937832e-06
0.000278778955021	0.000258779334508	5.06889185392e-05	0.000276660687892	0.000291218672459	0.0	0.000224383838924	0.00022701239385	4.42418637468e-06	0.00202316823411	0.000378419095559	0.00012721879298	0.000170037277947	0.000212232934165	8.36930209708e-06	0.000224306890477	5.96391035624e-05	6.00285327409e-05	1.03377147303e-05	0.000193399504799	0.000182318497934	5.93990115131e-05	1.37365004976e-05	0.00013979708798	5.7727617101e-05	0.000109849644657	0.000126529662464	2.69432174308e-05	1.16537743099e-06	0.000124687275303	6.48954583102e-05	3.96067975035e-07	5.55901674393e-05	0.000155282596859	0.000287807736223	3.91653477535e-06	0.000243351322162	0.000435835042957	0.000147721643827	8.49578764184e-06	0.000156582153865	2.87791247531e-05	1.06527802991e-07	0.000110874260286	0.000148105884203	1.33295476447e-05	0.000427780428378	0.000125117138761	3.45570012095e-05	1.70644684041e-05
0.000273455840786	8.91461870062e-05	5.54894248326e-05	0.00017959676914	0.000217174026108	0.0	0.00016268484717	0.00015958668933	6.87144369592e-08	0.000917341814808	0.000224334426968	0.000100807267431	0.000116290415173	0.000148354633532	4.80122918945e-07	0.000235369689926	0.00010567624643	0.000102796948988	2.8854324201e-06	0.000179955454915	6.66511635027e-05	0.000125246564431	3.10584065201e-05	0.00016922842689	9.64129568844e-05	0.000122360250987	7.35499788773e-05	8.70716954155e-05	0.0	0.000151567922069	6.54388303353e-07	1.74900515543e-06	6.7059042336e-06	0.000181917425023	0.000242430316032	1.10142644787e-06	0.000147146902793	0.000165217954136	2.83230451706e-05	7.16580720697e-06	0.000367488747094	9.52007005538e-05	0.0	6.85854611008e-05	0.000243082742005	1.63322663748e-06	0.000181609172626	0.000164822146864	4.5322064712e-05	1.67040190606e-05
0.000271572716025	7.09163662845e-05	9.42616455542e-05	0.000234280724632	0.000232300599573	3.85137223084e-06	0.000205038579531	0.000199459380665	1.94404613933e-06	0.000846091427796	0.000228838530054	9.34583926675e-05	0.000128474413786	0.000119263186325	0.0	0.000277349093798	0.000151913679025	0.000185917755762	1.88416287447e-06	0.000238850873027	0.000113624422554	8.67457216157e-05	1.54055293485e-05	6.16545430648e-05	0.000159907435693	0.000118590000188	7.39130269369e-05	7.6290512768e-05	1.1957988097e-06	0.000179194840405	7.94228448505e-06	4.30195008398e-06	2.00608474844e-05	0.000206943651703	0.000253722798905	0.0	0.000206906487361	0.000198338307345	3.40032829289e-05	1.07077043852e-06	0.00032493308567	0.000100277974583	0.0	8.06903480259e-05	0.000218089607382	2.33262610525e-06	0.000116018458584	0.000219284058082	3.61407375e-06	1.20428714719e-05
0.000302426134214	4.80111124212e-05	6.78295585324e-05	0.000215673726153	0.000196751264072	1.35598098692e-06	0.000237795630777	0.000205766803464	2.29052509829e-07	0.000874179088592	0.000247849811776	7.44894448453e-05	8.5234173336e-05	0.00010560643993	3.09693222091e-06	0.000263153913592	0.000117964265714	0.000158917221866	1.41491142462e-05	0.000191381638813	5.16961197428e-05	9.80991986387e-05	2.15682460653e-05	9.71711868186e-05	0.000124727019491	0.000124496813904	4.74559248159e-05	9.18946223502e-05	1.92453972288e-06	0.000147221972852	1.25829759075e-05	4.46723637359e-06	2.77803304124e-05	0.000260273750012	0.000272143414962	2.80911990059e-06	0.000183959436308	0.000248788882364	7.61762986198e-05	1.98867287569e-05	0.000292538419826	0.000103889220201	1.17953580495e-06	7.5009388292e-05	0.000214774210792	9.13136699512e-07	6.56011405496e-05	0.000226006893099	3.00595929081e-05	2.62464289449e-05
0.000267790997477	0.000140982734339	1.92665785425e-05	0.0002836314806	0.000269971061205	0.0	0.000302452893725	0.000236804064647	9.11616664622e-08	0.000970930827364	0.000258999036698	6.71187344835e-05	4.2503328126e-05	0.000129317085685	2.78784317346e-05	0.000538088391289	0.000143534455352	0.000138183068278	5.06041645164e-05	0.000230152903916	0.000116730592767	9.11813627543e-05	7.39407289508e-05	0.000197295088367	9.90488600733e-05	0.000237709663452	0.000113522278759	0.000130537779031	3.1371971255e-05	0.0002366456578	1.6826023143e-06	3.15992835999e-06	2.93681518481e-05	0.000253632295193	0.000398727384158	1.21309516581e-05	0.000191113318488	0.000368619661082	0.000141884428672	2.91775854186e-05	8.8327775857e-05	5.21504663123e-06	0.0	9.25779103391e-05	0.000259737353593	1.30852102497e-06	0.00018860469036	7.86570337305e-05	2.36638671072e-05	5.85350009282e-05
0.000294725549564	4.83280359343e-05	3.00802993254e-05	0.000207293628692	0.000194628574532	0.0	0.0001985190341	0.000165356150955	7.93521578885e-06	0.00071504740055	0.000235367499956	0.000128504856322	0.000110994213793	0.000144647294075	9.3094718772e-06	0.00027328150288	0.00010380842773	0.000156625457749	2.99393746503e-05	0.000176326370599	4.187225248e-05	0.000159439648963	8.90392933522e-05	0.000216279463276	0.000104412384453	0.000177748988608	2.96058671038e-05	0.000129607892464	5.99540936104e-07	0.000224305342074	2.76085036808e-07	7.65383408627e-06	7.77819741843e-06	0.000216142527742	0.00036268094133	9.09362464041e-07	0.000195948407689	0.000171120691131	5.13409639243e-05	1.40736458419e-06	0.000499622934633	0.000131436005861	1.79402318116e-06	7.48913870314e-05	0.000167966396618	3.80400605599e-06	1.94159554285e-05	0.000242619299429	2.10959088141e-06	3.46089972756e-05
0.000220630773105	4.01650722514e-05	7.23718691442e-05	0.000209313115447	0.000170941208498	0.0	0.000176637513118	0.000174884030931	7.02317638788e-06	0.000881939919995	0.000278650910367	0.000129295656318	0.000121579395869	0.000138483384825	5.05990101256e-06	0.00026592242282	0.000161393080398	0.000179379758813	1.95840617706e-05	0.000164081302123	2.58283773118e-05	0.000135283100488	2.45784188867e-05	9.40522673196e-05	0.000155438102587	0.000157855519916	2.45606306682e-05	0.000138357084133	4.79632488138e-07	0.000183658183987	2.71076211497e-06	4.6217690091e-06	8.38458662273e-06	0.000280644487065	0.000319450248986	4.38098300566e-06	0.000223756621273	0.000173758646743	4.13834669502e-05	4.08345187622e-06	0.00044021350253	0.000130680932918	4.79461813624e-07	7.39313717571e-05	0.000257441146319	1.56749926845e-06	4.96864149839e-05	0.000289122293246	2.46835211851e-06	3.07547598412e-05
0.000278621617293	8.23554631985e-05	0.000111987962449	0.000267418011319	0.000257117082398	0.0	0.000278673423581	0.000253893948019	2.54463379956e-06	0.000905225854098	0.000324201737035	0.000100430070947	0.000105705174313	0.000145930566409	1.70870672291e-07	0.000313938413623	0.00015409903218	0.000256904070076	7.54257646767e-06	0.000226171559224	8.30538151609e-05	0.00015983459167	1.54351240483e-05	0.000134186449245	0.000179526761634	0.000161784151128	4.41818360174e-05	0.000113858914786	4.6023737393e-07	0.0001477175399	3.90849572782e-06	9.36872009679e-06	1.21839028761e-05	0.000312786676719	0.000358478628049	3.33459672047e-07	0.000263219928149	0.000284995156354	8.85132899371e-05	8.09485674919e-06	0.000378725770311	0.000166105935957	3.83091756452e-07	8.33351253398e-05	0.000243985839238	3.18648413102e-07	0.000104944050943	0.00032507710518	1.60791781879e-05	2.95990366086e-05
0.000155992123723	0.000135855988614	1.89061092946e-05	0.000264607512039	0.000251682878017	8.75045576801e-07	0.000282119549326	0.000266176013779	1.40785572834e-06	0.000764531578936	0.00022855521289	2.22483450131e-05	2.98921069849e-05	9.50071567003e-05	3.17110940499e-06	0.000249988910484	5.98808200476e-05	0.000132348981588	1.81909039358e-05	0.000195083829068	0.000113985867052	8.37702540539e-05	1.7191530664e-05	0.000105067760151	0.000102125272535	0.00010070967499	9.7880773672e-05	3.79396631136e-05	2.10463548213e-06	0.000219573499776	2.49199796254e-05	2.41247737618e-05	9.89810933783e-05	0.000265846431333	0.000249413594341	6.21019473215e-06	0.00016764950396	0.000274966974793	0.000213634669889	1.01103490461e-05	0.000240939886522	0.000109841004822	2.47728146515e-06	9.32978091823e-05	0.000218031416979	6.74685914994e-06	0.000166195451916	0.000123696112132	6.53601435036e-06	2.30848439872e-05
0.000237306001176	9.12894917983e-05	6.69198833893e-06	0.000261745658552	0.000279575764732	8.27656980377e-08	0.000248823271031	0.000260123115582	3.22058992364e-08	0.000924870883244	0.000299265716349	5.5755583868e-05	6.21850578169e-05	0.000115975671631	3.69771599723e-07	0.000237600364898	0.000106408830537	0.000137391669668	4.63329867638e-06	0.000189309099269	9.45513902897e-05	5.66320701568e-05	2.44860029907e-05	0.000119117649564	7.12241364844e-05	0.000110026915949	6.9531486574e-05	6.25202406693e-05	5.30842063278e-07	0.000186829365049	1.64651241386e-05	2.6820048295e-05	1.9645416139e-05	0.000254198481725	0.000298602158871	1.84489285417e-06	0.000201661971702	0.000289032293966	6.96311676697e-05	8.27586808299e-06	0.000267793409467	0.000113607189519	6.13323499403e-08	9.12724933701e-05	0.000200705454356	1.10436093487e-06	0.000102705309965	0.000179041359387	1.39178169387e-05	2.93575164643e-05
0.000156170889528	4.89088314063e-05	2.63310368067e-05	0.000144084068346	0.000185156391211	0.0	0.000222660949858	0.000189188202781	1.0142950341e-06	0.00059248362942	0.000145013669622	3.72452190787e-05	4.55816720218e-05	5.474341645e-05	4.04321657828e-07	0.000210070545447	5.53053816817e-05	8.67113904232e-05	3.24440122791e-06	0.000136930583367	6.8299581845e-05	5.49692960866e-05	1.61143071233e-05	9.6445070427e-05	0.000110798359516	6.8900368632e-05	3.35264343865e-05	4.87953022633e-05	4.80318072487e-07	0.000101869521338	2.726634053e-05	3.69614217911e-06	4.58908272417e-05	0.000215731383466	0.000154936876969	8.35439769708e-07	9.37594870821e-05	0.000188997403221	5.52994633615e-05	9.36999652544e-06	0.000279819394599	0.000127306725408	2.51801309216e-07	5.03730291337e-05	0.000126141422898	6.30233606711e-07	7.16925031856e-05	0.000120091758925	4.63321005988e-06	1.09793400316e-05
0.000258940673336	0.000102438750155	4.98930045405e-05	0.000221166008577	0.000231509922543	6.23842991666e-08	0.000173711388681	0.000231403221996	8.60641546086e-06	0.00110395920425	0.000267616694873	0.000102433087694	0.000107150007503	0.000170676776369	1.24497482766e-06	0.000383969525628	0.000157206983072	0.00016043615547	5.50589709727e-06	0.000253433058994	9.62134961096e-05	0.000242163204383	1.30797493503e-05	0.000159401358401	0.000127450877509	0.000149754026914	8.31691980835e-05	6.68592175561e-05	5.50814528602e-07	0.000194330124529	7.00401230375e-06	2.81523902001e-06	7.47041224211e-05	0.000329038040195	0.000284999199647	1.16599661362e-06	0.000208521671428	0.000223692235738	5.45755470585e-05	3.37455058155e-06	0.000429466063294	0.000144135138509	0.0	8.3224481796e-05	0.00024837909641	1.5339165504e-06	0.000138911298832	0.000225202253171	1.05486675647e-05	7.54472955886e-06
0.000242591264975	7.60536182852e-05	4.42608816636e-05	0.000270349204761	0.000229583610492	0.0	0.000237395620987	0.000224503022996	9.32323835373e-07	0.00110128817552	0.00028906578916	0.000124499582873	0.000135020507148	0.000151072822484	5.20955061735e-06	0.000386079552167	0.000136633812553	0.000204108248346	1.00221892466e-05	0.000225031953173	7.00643347063e-05	0.000152070036927	2.62342030353e-05	0.000150085464292	0.000156016651559	0.000175549229464	5.04341106772e-05	9.72102688847e-05	5.94026827766e-06	0.00019580552068	2.69348474741e-06	1.03279914321e-05	1.8053218205e-05	0.000284602230347	0.00042401779949	4.88793169969e-06	0.000273301289287	0.000245268869886	8.27195821697e-05	1.06144457086e-05	0.000389339710465	0.00014682795752	2.46164793147e-07	8.85995469962e-05	0.000281510335387	3.04653943098e-06	0.000112976477301	0.000309006811286	2.76669412031e-05	2.66340461303e-05
0.000217647804137	9.81649730922e-05	5.565920739e-05	0.000178982882805	0.000161505482003	0.0	0.000170882257609	0.000153278979008	1.38412819414e-07	0.000863191925185	0.000223067516869	6.70959218644e-05	0.00011101901341	0.000131923079701	0.0	0.000303253284722	0.000139075325043	0.000151585260752	2.69614381752e-06	0.000179757574011	6.44067406539e-05	0.000117293586138	5.74085897947e-05	0.000128176528904	9.57340180307e-05	0.000122486647168	3.4428866099e-05	0.00011124250645	0.0	0.000130503309392	6.22771656399e-07	1.24895455611e-05	1.65809297869e-05	0.000174117402224	0.0002213915293	6.09685470413e-07	0.00022220543145	0.000176882845763	4.72685954456e-05	2.86878899937e-06	0.000405906258863	9.92416848852e-05	0.0	7.40162106671e-05	0.000245405285234	8.54607735821e-07	8.67526786524e-05	0.0001618742624	5.55524687395e-06	1.48398411092e-05
0.000189363700096	0.00011704517596	2.61456931934e-05	0.000273587314316	0.000247523195149	4.90678452249e-07	0.000255255970422	0.000276233560037	1.36123699656e-07	0.00104383844212	0.000326224124027	0.000107320469404	0.000127040767354	8.76008165113e-05	6.51439156464e-07	0.000403551345202	0.000169532484593	0.000210603138899	3.47089673364e-06	0.000242473051873	0.000119303550828	8.66222746279e-05	5.70178446811e-06	8.43939216064e-05	0.000159335938699	0.000173391572904	7.11146977004e-05	0.000114729403266	1.82283126322e-07	0.000213716456755	1.33344265897e-05	2.76068696844e-06	9.63269152353e-06	0.000390064051597	0.000358706159356	2.62811107229e-06	0.000276931412603	0.000251385849041	9.24812274418e-05	2.69930783327e-06	0.00037469725307	0.000131975775077	2.5118063627e-07	9.81184013448e-05	0.000249801435018	1.27693839234e-06	0.000121145726997	0.00025985795793	7.6364613289e-06	1.27820954325e-05
0.000336835948309	5.8327731802e-05	0.000126407607373	0.00025031242801	0.000232304941699	1.13469097211e-07	0.000256528997764	0.000231095496358	5.60821120414e-07	0.000883018500417	0.000281408300863	0.000117771773464	0.000124274733215	0.000138088602774	0.0	0.000372671552492	0.000226876907547	0.000256657486526	5.76226938238e-06	0.000241104471692	8.13987903733e-05	0.0001570777275	2.40573344936e-05	0.000114799401408	0.000117691666092	0.000164765062713	6.95940226901e-05	8.83990744701e-05	1.28380100371e-07	0.000208846086768	1.53290794728e-05	6.60329280073e-06	2.2700042232e-05	0.000300165023151	0.000303938679104	1.81516274844e-07	0.000269744437187	0.00025584477529	7.42822163159e-05	3.75596491412e-06	0.000423889466577	0.000161031829531	8.04309062566e-08	8.35998438689e-05	0.000224541260971	2.25920446746e-06	8.72849586637e-05	0.000309619397074	5.16954274837e-06	1.67392206677e-05
0.000312454530002	6.83517967821e-05	0.000115591239396	0.000191352475483	0.000224482088841	0.0	0.000195149974437	0.000179086065817	0.0	0.000779801661801	0.000240977770671	6.55448529181e-05	8.69576388918e-05	0.000157201437137	1.18889444341e-07	0.000333447286701	0.000154079245398	0.000170041187115	2.52148202738e-06	0.000219534503213	8.26745185824e-05	9.94818741599e-05	2.06652979085e-05	0.000113324333065	0.000154640796331	0.000151895580668	4.87214618336e-05	0.000131813199565	1.60398258962e-07	0.00014496044498	1.40683109739e-06	3.63053796861e-06	1.53712273705e-06	0.000198525864975	0.000196274926855	2.24848314677e-07	0.000193896855181	0.000212126507419	4.72475789613e-05	4.01780850369e-06	0.000393147847413	0.000125018440235	0.0	6.43271751275e-05	0.000218272330784	5.08763581809e-07	0.000119138916554	0.000222347597903	1.77339958304e-05	8.11365906039e-06
0.000286143861155	3.84256457845e-05	5.69211123292e-05	0.000198464783788	0.000210062534188	0.0	0.000204208706818	0.000201877494788	4.18829706057e-07	0.000922247827788	0.000231956294999	0.000125844929055	0.000143760511933	0.000123519726806	2.2048954766e-06	0.000285879986553	0.000117355980867	0.000135617324057	8.78117555617e-06	0.000206125704762	4.29283470392e-05	0.000115731831438	1.9221641038e-05	7.4308964954e-05	0.000104389359684	0.00015254646744	3.09139554499e-05	0.000120082856608	1.47705962071e-06	0.000134871691403	2.90477627569e-06	1.95951666595e-06	5.58575679857e-06	0.000239974233162	0.000239603913401	1.11551939278e-06	0.000229797569702	0.000199235953156	3.87379427051e-05	6.1850919815e-06	0.000492094990782	0.000156521599807	1.65225569916e-07	8.20481546151e-05	0.000220764174575	2.74853463797e-06	7.29240048499e-05	0.000297716538551	1.32945070496e-05	8.79199859407e-06
0.00030277968533	8.89266529982e-05	2.97022952491e-05	0.000252506141036	0.000256872189968	6.52664052918e-08	0.000274789581654	0.000256566852934	7.88916552595e-06	0.000980063717631	0.000268701495352	9.80081329257e-05	0.000103556712262	0.000164569554392	6.89467632902e-07	0.000255962185904	0.000140740907553	0.000189131977852	1.53825193427e-05	0.000200020474961	7.4242671533e-05	0.000165424896412	3.90691839632e-05	0.000223233385732	0.000111329462955	0.000165325378302	6.50135942919e-05	6.48214934963e-05	7.22730007162e-07	0.000231862467705	8.5476760549e-06	7.73967336236e-06	1.60952243658e-05	0.000303468479377	0.000373401991319	1.67253856084e-06	0.0002591188994	0.000246611808507	6.75492794989e-05	4.22875682094e-06	0.000370335222002	0.000176385012621	3.45113725824e-06	9.71910375289e-05	0.000241554763941	5.84064292702e-06	0.000128839100843	0.000247072252248	2.48937638509e-05	2.95160564519e-05
0.000294264051164	3.63203808284e-05	1.6688918101e-05	0.000229773099885	0.000226519537549	0.0	0.000276549684381	0.000201099673888	4.85857792866e-08	0.000902188893355	0.000234648760458	5.66324894859e-05	6.91821393189e-05	0.000104796927864	3.42845695968e-07	0.000442900783713	0.00020818520826	0.000220627041156	1.85922198697e-06	0.000239826660139	3.58335068961e-05	6.87342752388e-05	6.59882680441e-06	5.55171845131e-05	8.91692007038e-05	0.00019007907469	2.69248729599e-05	0.000164121825327	2.02301132719e-07	0.000204583827856	3.12941064407e-06	2.31869432829e-06	8.6883257739e-06	0.000234486505917	0.000387272735454	4.05028021606e-07	0.000229768675364	0.000289892161297	2.14865065455e-05	4.19565176982e-06	0.000445299248019	0.000109669526173	1.90168374497e-07	8.89835925114e-05	0.000283904284342	5.11495937473e-07	6.69543447444e-05	0.000209741685285	1.43231679365e-05	6.60648932983e-06
0.000252560342655	6.8553043866e-05	5.87035398194e-05	0.000200771458531	0.000180842950376	0.0	0.000183620772298	0.000184470062939	3.6524202661e-07	0.000829594678852	0.0002451866549	9.86336680769e-05	0.000116350923935	0.000126185481545	2.47129745383e-07	0.000258911633983	0.000139109050312	0.000148632441874	2.09061102728e-06	0.000201143640384	7.4670758189e-05	0.000113399122497	6.84996902444e-06	5.85217522051e-05	0.000117492341723	0.000101949766897	3.89059466467e-05	8.10744341599e-05	2.82562329614e-07	0.000136500143461	5.85822608635e-06	3.48030969497e-06	5.07378847385e-06	0.000244151981318	0.000267003506447	2.91048834699e-07	0.000205881383095	0.00021587426372	4.23833568354e-05	3.84403905888e-06	0.00036956225769	0.000103916319531	8.71458105462e-07	7.62841799382e-05	0.000247797352341	1.78673810269e-06	6.92870541149e-05	0.000235056627149	8.06152043915e-06	7.71214341113e-06
0.000210601773357	7.1662277661e-05	4.99093523332e-05	0.000187794092722	0.000212831757148	1.14915894908e-07	0.000235281038282	0.000185758167902	6.36169673646e-07	0.000725439123638	0.000216352264047	8.36932396233e-05	8.22054804271e-05	8.33848394987e-05	7.93040880829e-06	0.000225955381587	0.000123308200784	0.000165945350644	2.41215334983e-05	0.000164666117018	6.95148923464e-05	7.92140620762e-05	2.36886137356e-05	0.000123139133686	0.00010779593923	0.000144080468461	6.12443322866e-05	0.000115336051865	8.91588839806e-07	0.000160780213376	1.96160730051e-05	1.0038785509e-05	2.95910426545e-05	0.000236465249775	0.000264109663775	7.85353305091e-06	0.00017781444187	0.000215008735821	7.52561219511e-05	1.00960720111e-05	0.000336200602828	0.000139813381971	0.0	7.43597503487e-05	0.000191013161922	5.87199521389e-06	9.43069904791e-05	0.000197857997328	1.05912640978e-05	1.34899685118e-05
0.000205351514681	0.000129452665004	4.41137027318e-05	0.000204456812989	0.00018653323042	0.0	0.000170287116498	0.000183572493005	4.98012576686e-07	0.000975314738103	0.000267635643207	7.53390688663e-05	0.00010730765408	0.000153939509283	8.83721625039e-08	0.000303514882286	0.00013645519016	0.000147087548729	7.85521238344e-06	0.000215552519856	0.000128805322846	0.000121061891124	2.12701053154e-05	4.7625414145e-05	0.000122316106203	0.000135415200123	6.92856173078e-05	9.84484612256e-05	5.56733190843e-07	0.000144408964993	3.56823455808e-06	6.62704968107e-06	3.8897808839e-06	0.000220737841516	0.000292365864627	0.0	0.000179424400481	0.000222101335551	4.16233842716e-05	8.92020048427e-07	0.000284976258511	0.000105954305335	0.0	7.15469554483e-05	0.000310052562185	7.58964234239e-06	0.000130109846512	0.00017387990698	3.93451202508e-08	1.07198009382e-05
0.000215947763545	7.92009016387e-05	2.91288702292e-05	0.000212858282662	0.000214173074457	1.73723148733e-07	0.000198516915765	0.000201011723563	4.36427357629e-07	0.000753843654304	0.000228219443375	6.81431507068e-05	7.39259828507e-05	0.00012410582714	9.6095239465e-08	0.000262327237175	0.000108214192944	0.000121095211283	2.26484028838e-06	0.000187246053691	7.2234056598e-05	8.13163162989e-05	2.11270975217e-05	9.43047103266e-05	0.00012690004469	0.000123293431853	3.43032844461e-05	8.69502241797e-05	3.68137432715e-08	0.000115637434638	3.81511438743e-06	6.49726865066e-06	5.79071442737e-06	0.000202021417878	0.000220777309907	5.33285540695e-07	0.000200986704313	0.000195985217748	7.91680124326e-05	8.51397282702e-06	0.000335618030611	0.000124133984357	6.45892958646e-07	6.62640726572e-05	0.000194765260642	9.85182799077e-07	8.82671812363e-05	0.000228032836029	1.57616657591e-05	9.94429728909e-06
0.000213950938418	3.74359726395e-05	9.99222410582e-05	0.000142834940611	0.000104605586222	4.62828488628e-07	0.000162290920846	9.01432115173e-05	4.27291116521e-07	0.000510147905485	0.000206421643492	6.96772501959e-05	0.000137029421806	0.00012387438212	9.16346027573e-06	0.00021665738206	4.05155900481e-05	0.000144062739179	4.00878299968e-05	0.000113610686957	3.04569443001e-05	4.83563663655e-05	7.63142534198e-05	0.000101576868302	7.12739083531e-05	8.82264102199e-05	3.60694520846e-05	0.00015545900841	1.05421620022e-05	0.000169234779543	1.03081755116e-06	8.82394603559e-07	9.02483523259e-06	9.09214565163e-05	0.000191686696112	1.05517090248e-05	0.00011910451912	0.000118775772105	5.30692066377e-05	1.17034730341e-05	0.000345762801015	5.1216971334e-05	2.88840986627e-07	5.14272876627e-05	0.000124160874994	1.21385466349e-06	2.99267580338e-05	0.000134179649399	1.73949430011e-06	1.36276107304e-05
0.000207663269109	0.000107697045379	2.02087819156e-05	0.000328672591137	0.000244677557704	0.0	0.000224032120976	0.000231922719084	1.20035714584e-06	0.00118546463025	0.000363504935783	0.000140231179954	0.000190252250229	0.000218583452846	4.65945047111e-06	0.000320579239672	0.000173997440588	0.00018465330578	9.03630155421e-06	0.000215018496823	0.00011312743404	0.000119358793295	2.14828110485e-05	0.00013779491943	0.000122294918476	0.000163564295491	7.63636286153e-05	5.41236066679e-05	1.10426155267e-05	0.000256629202287	1.67554265276e-06	6.85921337336e-06	2.02148197229e-05	0.000319022811988	0.00059024286921	4.06096930764e-06	0.000212979663217	0.000273253908932	5.01877319903e-05	3.61648773635e-06	0.000300869269103	5.80177253051e-05	3.82887619273e-07	0.000112762164637	0.000222649008805	1.34662332558e-05	0.000240655891792	0.000216829155173	1.96483670872e-05	3.50664877355e-05
0.000211665721289	5.22333447419e-05	1.1432567833e-05	0.000160535546646	0.000149139550554	0.0	0.000220220170579	0.000147676555461	6.33957675183e-07	0.000653162743142	0.00019835493868	3.70133852185e-05	4.07887805176e-05	9.69260004452e-05	1.1998113537e-05	0.000382169683193	0.000153561865452	0.000158045337027	6.15403769849e-06	0.000158256787412	3.26973562655e-05	7.25934766942e-05	3.80203813048e-05	8.61586698781e-05	7.4455652776e-05	0.000161489664017	3.19021950183e-05	0.000141609768544	2.80245058542e-07	0.000223920171962	1.3632050809e-06	1.82806322015e-06	2.5185463802e-05	0.000125383772	0.000258638963687	2.00915281783e-06	0.000141941035251	0.000217370416005	7.67970368828e-05	1.10818001275e-05	0.000323759224064	4.14200376603e-05	4.41207034175e-08	5.43044852912e-05	0.0002280478164	1.6436002942e-05	5.72975851274e-05	0.000124285712338	3.5731290701e-05	9.00988504465e-06
0.000267803426185	0.000153869192183	5.3972903358e-05	0.00025989792131	0.000288687824296	1.56995375882e-07	0.000287186364896	0.000261658683849	3.1990452821e-06	0.000961062411973	0.000322673892377	7.76372548252e-05	9.53001504486e-05	0.000135759637628	1.56741201189e-06	0.000345830597807	0.000146554064062	0.000232735502102	8.29163268975e-06	0.000234052688814	0.00011121219213	0.000147281808294	4.87187064089e-05	0.000168086699294	0.000138923988288	0.000152204155773	9.62141813171e-05	0.000111020056875	9.86115167069e-07	0.000226926269529	1.10321988329e-05	5.68353241007e-06	2.42408120599e-05	0.000303496672184	0.000337572012274	4.42603316998e-06	0.000231576847758	0.000307763736414	9.83963984599e-05	8.02589464102e-06	0.000401853499439	0.00018077525961	5.72509747115e-07	9.3281087845e-05	0.000248443924878	5.03258359503e-06	0.000140145328597	0.000284354279543	9.65940667315e-06	3.38297129039e-05
0.000259937673968	0.000109741677157	4.41389415177e-05	0.000273352636229	0.000300270317363	2.09262421721e-07	0.000241490978823	0.000255239409908	1.37858689985e-06	0.000867361722698	0.000338302964672	0.00012450595821	0.000105175472938	0.000113994773116	1.28145098496e-05	0.000416976880088	0.000172870335169	0.000230388683376	6.37941694144e-05	0.000203898252312	8.04882824339e-05	0.000115959363544	3.8761575872e-05	0.000244893858583	8.83331541886e-05	0.000162704104822	7.12690849764e-05	0.000141346111296	1.3383628789e-05	0.000268338301219	2.61010748029e-06	8.41660399007e-06	9.39108439718e-05	0.000324874200084	0.00042474310086	1.01867527042e-05	0.000282482243791	0.000197905829313	0.000134259021922	1.60858299528e-05	0.000379527664897	0.000134358676509	3.09139972028e-07	9.47483044428e-05	0.000231933900154	3.54421749246e-07	0.000105136776688	0.000290504798331	1.31557981912e-05	0.000111916586183
0.000215525332778	0.000138282892899	1.11707703692e-05	0.000258430959722	0.000271734747129	2.8381829181e-07	0.000299321166094	0.0002468713666	1.95616092411e-08	0.0009515145338	0.000295260994464	1.96909732597e-05	2.33951056208e-05	0.000114981438311	4.48104595077e-07	0.000344851915538	0.000153195641399	0.00020795834031	2.13544694101e-06	0.000252745173193	0.000119059787156	6.26786314426e-05	2.35398568409e-05	0.000108181797083	7.95453383404e-05	0.000136654449219	4.89801914843e-05	0.000103515299073	5.28732494906e-07	0.000184309299567	7.99763347133e-06	1.04913448975e-05	7.0212748041e-06	0.000287294233725	0.000277112604828	1.02878338837e-06	0.000220928551457	0.000305161584643	0.000110657146024	3.29121452487e-06	0.000289974480684	0.000113001716437	7.46545825951e-08	0.000105545529077	0.000253848177892	4.16292037273e-07	0.000128279536735	0.000101244085534	4.4811222912e-06	8.76119411618e-06
0.000127006118463	0.000200244838044	4.88052336601e-07	0.000339246825419	0.000236983941364	0.0	0.00021156150363	0.000213903537155	2.43570021256e-06	0.00072164155495	0.000257671224433	0.000124735056645	6.4105330463e-05	0.000168806708224	7.69367823437e-05	0.000332324358102	0.000138001522628	0.000164604015418	0.000130677692569	0.000188725142486	0.000192360590415	0.000182518964425	7.61030034919e-05	0.000353865853579	0.000191300982152	0.000173601430201	0.000223864153465	8.32355394423e-05	5.54684069612e-05	0.000240109809223	2.05286974896e-06	4.63536263106e-06	8.67572968325e-05	0.000290706270387	0.000573879659023	4.77164866435e-05	8.14007503408e-05	0.000184186182034	0.000246843981547	6.76195058127e-05	6.04431168825e-05	2.15256726177e-05	4.32862641146e-08	8.35087607389e-05	0.00017984092239	8.83178583575e-06	0.000190047004749	0.000175965126519	4.01400303319e-05	9.78458231825e-05
0.000242562336372	6.15309000014e-05	3.72392706099e-05	0.000239437591986	0.000212134287274	7.26862232092e-08	0.000273352464991	0.000212440737521	3.16784992829e-07	0.000980017211877	0.000274010797104	7.23722447081e-05	8.08834210896e-05	9.48958922192e-05	4.38904031519e-06	0.000422374132526	0.000238687596564	0.000254274426091	1.32222254146e-05	0.000211227863322	8.17509483507e-05	0.000106730957482	3.13814959026e-05	0.000134601368564	0.000108277512988	0.000257786602411	9.66451681981e-05	0.000150664480026	6.23727267958e-06	0.000195096651938	1.07097562852e-05	6.21542434478e-06	2.53277212033e-05	0.000318847322156	0.000278522809675	6.31531621399e-06	0.000240370813369	0.000220902320824	0.000106249475914	8.19573330324e-06	0.000322722567612	0.000115470511228	1.2979682716e-07	0.000102497558723	0.000242885173924	1.83091581029e-06	0.000122361516948	0.000158264690803	5.16727048485e-05	2.72640738672e-05
0.000185651080158	0.000288303534126	5.53458029668e-06	0.000365804589174	0.000315100053466	0.0	0.00029475701323	0.000315230443248	1.94231143103e-06	0.00196046342926	0.000457406924856	0.00013112042768	6.88713858232e-05	0.000159338214852	1.50345693115e-06	0.0004288086809	0.000201921958107	0.000146543368172	5.74240946931e-06	0.000239933892476	0.000188696791829	4.65521898528e-05	6.68883314134e-06	0.000151800923624	8.21647623482e-05	7.53241900749e-05	7.22292872774e-05	2.07741334402e-05	6.0371555023e-06	0.000179539635228	0.000106045028976	1.19394991942e-06	2.2457976817e-05	0.000401798906329	0.000288443377597	7.44886457381e-07	0.000365535966667	0.000515123601371	0.000312618191274	2.65010222965e-07	8.5552345933e-05	3.43458427026e-05	7.41395123004e-08	0.000121978347649	0.000190548119193	1.23252955206e-05	0.000581174667733	7.63615986434e-05	1.16397548573e-05	0.000375942746262
0.000220206723928	0.000141846986878	2.05956534843e-05	0.000255129972813	0.000245846319663	3.61863152328e-07	0.000245514270463	0.00022151468662	6.59986040775e-06	0.000932423022883	0.000269731910491	6.90983458718e-05	7.61990021688e-05	0.000151977655976	2.15036889243e-08	0.000347185278837	0.000137114733646	0.000207333012099	4.08875275282e-06	0.000223047067328	0.000112701838248	0.000103697268192	4.98911000364e-05	0.000110025302168	0.000118969651423	9.29844608082e-05	3.37551436595e-05	7.31236365855e-05	5.80228847701e-08	0.00015707122345	8.64697995888e-06	4.9923339912e-06	4.02972065472e-05	0.000229197199919	0.000346140825751	4.47016722348e-06	0.000205690437172	0.000266668292473	7.37567528954e-05	5.84406311094e-06	0.000285121497151	0.00011410326386	8.01268408729e-08	8.4665617995e-05	0.000199158196564	6.61727446236e-06	0.000194964435511	0.000246567072736	2.2348138187e-05	1.75016867212e-05
0.00013928775129	8.62510045322e-05	2.02400564563e-05	0.000229211372637	0.000221811702296	3.45482432255e-06	0.000212237388654	0.000196279425176	1.53272211542e-06	0.000783355955858	0.000229255227713	0.000100144932664	8.78637975855e-05	0.000227395007927	5.04741319515e-06	0.000256843990453	0.000139293717801	0.000225372637142	5.87530853655e-05	0.000173100340011	8.71803239036e-05	0.000128568033876	6.40064683517e-05	0.000250424172298	0.000170944618471	0.00018860976461	0.000100192092028	0.000131304458673	6.99228639623e-06	0.000297903052883	1.02807036206e-05	8.30280251585e-06	3.36530026365e-05	0.000320985887776	0.000541131425974	2.93779387093e-06	0.000188107503538	0.000233009057173	0.000116150590546	1.27898481485e-05	0.00034029211704	0.000129726245722	2.19434687176e-06	7.28900849304e-05	0.00021980064558	3.61375854968e-06	0.000144170413908	0.00017342511827	2.17180558428e-05	5.49679728788e-05
0.000183844245785	0.000226939781977	1.21286045941e-05	0.000348491891435	0.000329643839394	2.04818537428e-07	0.000293359543842	0.00026141417542	7.98827809715e-06	0.000923661041267	0.000284773389259	6.6077376201e-05	4.46701197699e-06	0.000170226609454	1.7745164703e-05	0.000270908299562	0.000146558170124	0.000264523583617	4.84032752361e-05	0.000191723401291	0.000242768930394	0.000119876279361	2.61105625758e-05	0.000283408776374	6.31538583242e-05	0.000173648940856	0.000178109249664	7.87735839496e-05	1.34350011774e-05	0.000365979424245	1.4062395345e-05	1.2048016891e-05	7.35983883064e-05	0.000326672986526	0.000492304037364	1.09900813746e-05	0.000137267630633	0.000219096602621	0.000223334842364	1.23406749187e-05	6.77577983812e-05	6.00373943051e-05	5.54686671977e-07	0.000107918612684	0.000199898337368	9.66235332209e-06	0.000476653093507	0.000273032892371	7.51705780123e-05	8.12396539237e-05
0.000247995219352	0.00011147080771	6.5141601083e-05	0.000392157919812	0.000343274051361	0.0	0.000335478503462	0.000260450599863	5.53305696821e-06	0.00172182816102	0.000454695208368	0.000205760697302	0.000297088322861	0.000144192048609	2.58746975416e-07	0.000297675061195	0.000115506654435	0.000178717667161	3.27796702791e-06	0.000232600099084	0.000251503463034	0.000122418673708	2.2865959828e-05	0.000122163925188	0.00011908301509	0.000147241249874	0.000190499187873	5.10924071801e-05	3.54578390488e-06	0.000255092937776	4.3211266325e-05	2.63293876655e-06	0.000100909219595	0.000290305833972	0.000497914878975	1.64941515901e-06	0.00021893714779	0.000261341973757	6.88411833083e-05	1.81549153392e-06	0.000242969270407	6.77432184301e-05	2.15404429654e-05	0.000122795001128	0.00022581725565	2.87782696492e-05	0.000447041705148	0.000185279325523	1.48790409582e-05	2.24704006232e-05
0.000215018167621	8.83058859006e-05	3.34100309683e-06	0.00027577282996	0.000230387977976	2.98804738155e-07	0.000297221460806	0.000240851031946	1.8224205708e-07	0.000870434920256	0.000323845751251	6.26809562008e-06	8.2794810764e-06	4.6967781655e-05	2.81516402806e-08	0.000398001602416	0.000404932184181	0.000191920862308	1.94196424738e-05	0.00028322220547	6.16795647218e-05	3.09785420527e-05	3.9756996936e-06	4.79983374178e-05	0.000275007261365	0.000263285290897	4.89129812193e-05	0.000216320742407	1.16195884177e-07	0.000259765794802	7.0207710262e-06	4.69783711618e-06	1.33393697536e-05	0.000279489436841	0.000277761052598	0.0	0.000274879939917	0.000330283017143	6.83469856715e-05	1.03345185855e-06	0.000232725756343	5.59009732601e-05	1.40421727615e-07	9.61367229016e-05	0.000302926898954	2.95222822919e-07	8.25800211313e-05	4.19459773613e-05	8.286239403e-06	5.55100290582e-06
0.000196992388261	0.000150678977069	5.29592270245e-06	0.00025793136978	0.000229384046702	2.74915966669e-07	0.000251185819825	0.000227584027058	9.35404733461e-07	0.000754129155764	0.000274327579244	3.42997469625e-05	3.78930302841e-05	0.000111349598666	1.82312433627e-07	0.000218903582892	7.04772921079e-05	0.000127312401726	6.25348718174e-06	0.000220873461444	0.000127065425235	8.61668846443e-05	2.16746893107e-05	9.81652105313e-05	6.76051025736e-05	0.000183720911741	0.000130115527105	3.38576853229e-05	2.46116731206e-07	0.000176761148347	1.1652337563e-05	1.09227953772e-05	2.94068123567e-05	0.000281394933178	0.000302198039642	1.02084400289e-06	0.00017212291423	0.000254192979948	0.000100842164134	5.03348283123e-06	0.000199374464487	9.58306295391e-05	1.43022260203e-07	8.41598913556e-05	0.000241722942335	5.5184471444e-06	0.000146500268889	0.000135080857842	2.39137781126e-06	2.04854538438e-05
0.000238770503698	0.000133433660689	3.74162217671e-05	0.000269683125957	0.000226783005864	6.05434985338e-06	0.000248966099807	0.000231399166995	4.00672974145e-06	0.000841757898988	0.000267458430085	6.06097350579e-05	4.90189733383e-05	0.000113595434096	2.60662019688e-07	0.000301124674239	0.000106807621494	0.000150848630136	2.80376321972e-06	0.000222349820641	0.000107961827176	6.86515962363e-05	1.2877942925e-05	8.66720409294e-05	0.000119438058968	0.000107728527256	6.88194979451e-05	5.5696791809e-05	3.46919043639e-07	0.000217547926273	1.66480349347e-05	1.4470072234e-05	7.24651944778e-05	0.000275812931665	0.000264680404629	8.94104911657e-07	0.000189291887436	0.000268975599771	6.43156044044e-05	5.78996893826e-06	0.000282507646293	0.000127296036308	1.09920596434e-06	8.66710687155e-05	0.000243347069605	1.26076273821e-05	0.00017576858598	0.000187992289343	6.17306013564e-06	1.28802333539e-05
0.000264967909279	0.000261578650338	2.03499364744e-05	0.00032608959936	0.000315188216437	3.33168541325e-07	0.000336978383273	0.000328849666174	8.62513257513e-07	0.000842701886448	0.000285424554396	2.92351846393e-05	6.79454849235e-05	0.000126324187859	6.13130489544e-07	0.000317216598123	0.00010276226333	0.000150617308723	1.33013458344e-05	0.000332200668738	0.00016734514441	0.000134648577955	1.7666388382e-05	9.78875957229e-05	0.000129217113916	0.000122515391785	9.14990810765e-05	7.3873778065e-05	8.6005476619e-07	0.000189924963999	1.28691370329e-05	4.04772379028e-06	3.74945456305e-05	0.000395752825248	0.000263768722839	2.71108794905e-07	0.000220001846883	0.000326787646462	8.09677876481e-05	3.56678495093e-06	0.000339534759227	0.000154519325383	7.26857167772e-07	0.000107975004928	0.000222882929352	1.66458658445e-06	0.000168886452261	0.000156035936328	1.25371694587e-06	2.12564067891e-05
0.000279655681662	9.14799810731e-05	4.81417935359e-06	0.000317978521337	0.000308193125563	1.13730509243e-07	0.000301496044012	0.000296555258987	9.04338001557e-07	0.00104719452842	0.000281935675076	6.46830467903e-06	1.00694851667e-05	3.87629420743e-05	0.0	0.000439321031205	0.000191491723208	0.000226335953813	2.81461905749e-06	0.000299177419247	7.32301039961e-05	5.07223185921e-05	8.84120991461e-06	7.096436738e-05	0.000229603434091	0.000139493755138	6.24517666159e-05	0.000198468218245	4.38797043187e-08	0.00027214062635	8.66700007924e-06	6.30370554257e-06	2.99342811797e-05	0.000363304781645	0.000316438244654	1.22491984261e-07	0.000277184480053	0.000362368957646	7.3000472712e-05	1.48007111794e-06	0.000255121781911	8.48413498413e-05	7.05388891265e-07	0.000119214436585	0.000333901677939	1.40865379334e-06	7.99259510142e-05	7.95022554937e-05	5.72242072961e-06	2.28382540493e-05
0.000270068195698	9.7476967458e-05	1.10056746661e-05	0.000320433175949	0.000300016785291	5.16257597096e-07	0.000368343688517	0.000286908366693	6.90502853457e-08	0.000915651186897	0.000263705612178	2.00838250921e-05	2.01073785177e-05	0.000107835010181	7.55206276997e-09	0.000323226085179	0.000136657253803	0.000167672536579	8.64813890162e-06	0.000252752234607	9.69527775569e-05	6.5939733183e-05	4.04236381927e-06	8.40753902914e-05	6.5861999357e-05	0.000176828394724	7.3156253708e-05	0.0001085009426	7.49944061641e-08	0.000258441717749	1.54563432905e-05	7.23163110161e-06	1.72523844034e-05	0.000343540417689	0.000317312760644	1.99958544158e-07	0.000243686598499	0.000361784543833	0.00010714171312	6.01557259487e-06	0.000229664323681	0.000134098125427	1.88989296251e-07	0.000112205645312	0.000258829343384	2.0409321284e-06	0.000115556027954	9.92682711801e-05	5.9510934901e-06	2.02644448215e-05
0.000199562871623	0.000202957284148	2.63292344288e-05	0.000274062466708	0.000235011905101	7.62691801926e-07	0.000227280517175	0.000239532748541	4.03763595979e-07	0.000813343120931	0.000297736011888	2.00502062507e-05	1.83730340595e-05	0.000114506660243	1.23236478016e-07	0.000273839835355	8.68793560603e-05	0.000126638330857	8.01667954229e-06	0.000264647667566	0.000189170244394	7.97996038583e-05	1.20235952033e-05	0.000104428878524	4.98026975161e-05	0.000110009982212	0.000104279591955	4.04346306346e-05	1.76132500544e-07	0.0001961421315	2.38668185152e-05	1.54915396832e-05	3.60722356612e-05	0.000257640118903	0.000319202106656	0.0	0.000206495636789	0.000266420860019	0.00012587714309	2.17124489929e-06	0.00015938683328	9.63236753258e-05	9.67719936146e-07	8.66489797184e-05	0.000241387444018	8.29709061469e-06	0.000198769623173	6.16283625602e-05	1.45835619483e-06	3.11366579869e-05
0.000160936805171	0.000170568970858	2.24617939503e-05	0.000271363818522	0.000265914698368	1.60753813791e-07	0.000236211559294	0.000242761435802	6.02209965052e-07	0.00078218645761	0.000312634792459	4.69769244708e-05	4.77717209366e-05	0.000130450721699	6.85371696765e-06	0.000281913828261	0.000124835319072	0.000128254008866	2.70016458721e-05	0.000282535790104	0.000165972270027	8.63482065002e-05	1.39490945282e-05	9.93513853704e-05	0.000107251099417	0.000127032709596	0.000109727356598	5.16049876487e-05	1.10206118128e-05	0.000173640966849	9.5989106642e-06	7.21909408099e-06	5.14995942969e-05	0.000280593169487	0.000349639261067	6.50266695165e-06	0.000202763304059	0.000270920756115	0.00014582206762	2.35614478452e-06	0.000139727950866	7.04153520315e-05	1.02485144015e-06	8.62379835536e-05	0.000225932180506	8.60820128353e-06	0.00018698479479	0.000126254680663	4.88082100299e-06	1.80266660416e-05
0.000250670796116	9.68432370055e-05	9.70357945288e-06	0.00027886179717	0.000269694014937	1.28754094767e-06	0.000315293930161	0.000290364645031	1.2536948777e-07	0.000705032625808	0.000241554355784	8.88028152408e-06	1.05391698405e-05	6.42375314698e-05	4.84997437348e-07	0.000246196302757	7.63552994242e-05	0.000107405681942	3.47813889446e-06	0.000285450592806	9.82515274956e-05	9.64396771396e-05	2.8643830631e-05	0.000123046655881	9.8866741308e-05	6.2446311201e-05	5.83205391665e-05	6.49503412445e-05	3.01356756862e-07	0.000183236447869	1.37535119911e-05	1.40206093821e-05	7.60353850568e-05	0.000323302110856	0.000268623965389	2.94686682002e-07	0.000180517846025	0.000315781328086	6.88481199939e-05	5.71587356773e-06	0.000209927121423	0.00012199379585	4.49290071726e-07	9.92721879823e-05	0.000171005173469	1.75804583513e-06	9.94257057329e-05	5.40088832825e-05	5.65472064294e-06	8.65478584332e-06
0.000246794783125	0.000117666497052	7.52825645949e-05	0.000260749038114	0.000188403718914	5.06966058258e-08	0.000207994330309	0.000211579751995	7.8021005357e-08	0.000907115983249	0.000278241870612	9.48359253805e-05	9.69069035395e-05	0.000191141288896	0.0	0.000385465350159	0.000143060195775	0.000200852407073	1.77193494883e-06	0.000242176963769	9.67265079857e-05	0.000144332371574	1.45914681989e-05	6.67175540735e-05	0.000133256018366	0.000165562884939	9.40806055189e-05	9.70114759708e-05	0.0	0.000193447566016	8.30483838886e-06	7.58410709369e-06	1.62868188325e-05	0.000292029043794	0.000323460289307	9.6859617898e-07	0.00024537326536	0.000251795524738	9.62569895121e-05	2.34306454111e-06	0.000348352669067	0.000140229044527	1.5715947806e-07	7.81212537791e-05	0.000240626439419	2.26058028589e-06	0.00011725869821	0.000255221928609	2.77220872598e-06	1.90530991236e-05
0.000256206326171	9.87223366159e-05	2.05611803868e-05	0.000303431773047	0.000283896839447	4.25696963123e-06	0.00030107965939	0.000290721483982	5.66771498135e-06	0.000927020465575	0.000301132143659	2.58491207995e-05	4.69363423584e-05	9.57977609961e-05	0.0	0.000266363919237	0.000138930016638	0.000175931699531	8.69586143037e-06	0.000238287524245	9.01440926774e-05	9.73815356102e-05	1.83704741397e-05	0.000125087861665	6.39858062593e-05	0.000142240435763	5.87854010654e-05	0.000114952406804	0.0	0.000190486089357	1.05916503905e-05	1.87983271165e-05	2.49557071428e-05	0.000272003229052	0.000260420152512	3.21277456271e-07	0.000225767301913	0.000292016873643	8.14200715165e-05	4.86208832604e-06	0.000294713483175	0.000126763938611	3.05400248646e-07	9.14085951382e-05	0.000195163043804	2.09274121688e-06	0.000114212841034	0.000241192706699	4.5269660101e-06	1.77441816597e-05
0.000380265038965	0.00012554208287	3.23614380602e-05	0.000296062418891	0.000289451858676	7.19759682141e-06	0.000345387143438	0.000292906493641	5.09144872774e-07	0.000658472181595	0.000247729517594	2.70848364992e-05	2.24655689152e-05	5.76737551505e-05	6.28820650376e-07	0.000260733999491	7.30484870792e-05	0.000126963810335	3.46076132696e-06	0.000294474776803	0.000131263755309	0.000151869219973	1.45629643449e-05	0.000202491635473	0.000147732487673	0.000150118531408	8.548206339e-05	3.49353890962e-05	6.09612506716e-07	0.000202817622524	1.01477932006e-05	1.17597780973e-05	8.25127566692e-05	0.000349364536481	0.000296318069443	2.23665324491e-07	0.00016182961603	0.000279895283508	0.000107343734819	1.12000258598e-05	0.000245229933758	0.00020902696357	5.50638069841e-07	0.000102021672224	0.000216393806959	2.05392681573e-06	0.000115444021126	8.76902756285e-05	4.98160381808e-06	2.08011865539e-05
0.000156683213518	5.41259617212e-05	3.49493252066e-05	0.000215519352553	0.000311184917027	1.83524859327e-06	0.000332978418648	0.00032301639829	1.76921690771e-07	0.000938863604828	0.000264297224319	3.32825313812e-05	4.20698921759e-05	8.821188583e-05	3.79834781168e-07	0.000156480247415	6.09511723673e-05	0.000106803902734	5.18680871464e-06	0.00015287296781	5.951867253e-05	9.73681834459e-05	3.29923753243e-05	0.000155124527201	7.16930436521e-05	8.93504979131e-05	5.58382786192e-05	3.48087616939e-05	1.71697633697e-07	0.000207203428283	0.000103855446599	1.40485687866e-05	0.00014297374954	0.000346725603941	0.000240015473543	4.67352633174e-07	0.000153237833467	0.000417732392753	6.63665480759e-05	1.09943921167e-05	0.00023201144495	0.000149496437476	6.79361637173e-08	9.90423136181e-05	0.000138956403643	8.42821307239e-06	0.000203146070745	0.000126664683121	3.07820104028e-06	2.74896149818e-05
0.000220405184433	0.000145583621817	4.70726628616e-05	0.000235743221825	0.000217834614851	4.72198272667e-08	0.000237103068884	0.000213117357247	1.03762121603e-06	0.000704518569717	0.000251747475486	6.01266943632e-05	4.23249605242e-05	0.000116597371984	1.89207044743e-05	0.000328140950053	0.00010625743835	0.000141868366671	6.34777095471e-05	0.000231383076924	0.000135559195078	0.000102312587564	3.38500827542e-05	0.000121868989856	9.81012724586e-05	0.000119486666612	9.95086973294e-05	5.63883987318e-05	3.61372758141e-07	0.000237106974549	1.48728033596e-05	8.04807000338e-06	3.86152966239e-05	0.000240621088768	0.000347620322253	1.71604177247e-05	0.000155791131126	0.000240436899345	0.000106096293702	2.1438903255e-05	0.000193443144727	9.52830619723e-05	3.25967369721e-07	7.16284045925e-05	0.000220997413339	1.14922020796e-06	0.000134668897859	0.000101181162352	5.04617205069e-06	8.23639084067e-05
0.000198542965649	0.000175126319758	1.64294221733e-05	0.000278105428736	0.000259418375076	2.29587914183e-06	0.000263877268951	0.000247077341091	1.07257465272e-06	0.000826898275689	0.000313227108233	5.33835547452e-05	6.61827974745e-05	0.000130713612652	0.0	0.00027384351323	0.000118967484691	0.000232493864927	1.452733593e-06	0.000255607970402	0.000160121477984	9.03100657521e-05	1.34645881761e-05	0.000106951425557	9.69733321011e-05	0.000157847417658	0.000116988604086	3.76767555017e-05	5.54219578153e-07	0.000179139293201	1.44883779985e-05	1.48192925268e-05	3.58583337502e-05	0.000358065529788	0.000340694683705	0.0	0.000209320123315	0.000302815069664	0.000110391441513	3.23575139582e-06	0.000207410188179	9.66841802068e-05	2.7895571564e-07	9.34983278652e-05	0.000218943511124	7.56430930714e-06	0.000164632055194	0.000143726614622	9.55798501478e-06	2.75321122801e-05
0.000306896444297	8.034688669e-05	7.30950102508e-05	0.000210438602932	0.000197482256715	1.0383202423e-07	0.000209585104987	0.000195948854456	2.07443228364e-06	0.00087197783297	0.000230925436241	8.68832272387e-05	0.000100605847769	0.000130325269343	0.0	0.000291891294427	0.000120770608821	0.000142502103289	5.90872904407e-06	0.000214284512543	8.19097522027e-05	0.000128771670281	1.38028292437e-05	9.11671643088e-05	0.000111983167904	0.000120065928469	6.28697555181e-05	6.40977647928e-05	0.0	0.000145521999856	1.11995233429e-05	5.02909156873e-06	9.97711736084e-06	0.000207403157843	0.000264420127421	2.23348644265e-07	0.00019925508466	0.000224010594839	4.8718180872e-05	9.56142911555e-06	0.000269966829711	0.000107354755245	1.26589728171e-07	6.82171778249e-05	0.000225670563376	1.66680701041e-06	0.000102647039446	0.000196829336245	7.90616208757e-06	1.19414405901e-05
0.000300598795059	0.000141660007006	2.05667796286e-05	0.000276292706842	0.000254534747648	2.40952833873e-07	0.000270850669727	0.000266299285372	7.79864273908e-07	0.000766063338657	0.000305477338019	4.84212380596e-05	4.69738839139e-05	0.000114123705653	6.85121141257e-08	0.000286741111477	0.000110170301521	0.000130972884125	4.24190494638e-06	0.000299469611288	0.000129044802696	8.77080277471e-05	9.48843202539e-06	8.86598200125e-05	0.000140513600361	0.000112284400832	7.42680028322e-05	4.1598496388e-05	1.85664863389e-07	0.000173383350033	1.27704228026e-05	8.97316032317e-06	4.25070637892e-05	0.000319461936174	0.000286355195161	2.59145519292e-07	0.000199238142036	0.000314842534118	8.86398330658e-05	5.89938966197e-06	0.000233734577751	0.000112330751012	7.04556305872e-07	9.48535349473e-05	0.000189962495261	1.57534067051e-06	0.000122481570309	0.000119489629487	1.47308692537e-06	1.74400896845e-05
0.000223677908214	3.74725074094e-05	1.30398093192e-05	0.000206307765683	0.000184733400651	0.0	0.000216409917529	0.00019116034152	1.79494805231e-06	0.000850302656222	0.000213269873205	3.63511987007e-05	4.59830466135e-05	8.26160509827e-05	7.13426450277e-08	0.000391675706512	0.000173882685466	0.000177074955664	1.19363049828e-06	0.000209044995184	4.02958085835e-05	4.69316987685e-05	8.30917227904e-06	3.1660026778e-05	6.34597480943e-05	0.000166368226093	2.22938634016e-05	0.000176911512258	9.62510685079e-08	0.000199933934169	1.19418104887e-06	3.22415099485e-06	2.51477826304e-06	0.000243683131157	0.000247241160146	5.34097534378e-07	0.000206549269573	0.00026226881318	2.90410617668e-05	5.02414834689e-07	0.000199995328488	5.70809808636e-05	1.68987412991e-06	7.91000366715e-05	0.000259705021979	1.67325264911e-06	5.54663832466e-05	8.98059832212e-05	3.42082591953e-06	9.41345070154e-06
0.000202177534003	0.000131414007772	1.94049801989e-05	0.00025889944818	0.000226732121027	1.81247884378e-07	0.000257983986289	0.00022719527762	1.71044386438e-07	0.000866228698521	0.000284657121193	4.51355180717e-05	6.35292607614e-05	0.0001348779506	1.34431051322e-07	0.00025956004563	9.09664837195e-05	0.00015420688685	4.43104393553e-06	0.000221617941665	0.000127481430041	9.78757818841e-05	1.80996485233e-05	8.19307647135e-05	8.60926284673e-05	0.000140990526422	9.17086818549e-05	5.55719961931e-05	0.0	0.000166647399861	1.82402819152e-05	1.51023446845e-05	9.69458124079e-06	0.000267777946914	0.000354335675925	1.45660489667e-06	0.000197620860378	0.000272708574671	8.87671722105e-05	3.52261020202e-06	0.000227783856613	0.000111757701545	2.16148556835e-07	8.87117014965e-05	0.000235330499693	2.22905638195e-06	0.000149482550199	0.000168997484111	8.00671361095e-06	2.8711528717e-05
0.000194375160529	5.46925012682e-05	2.33765918376e-05	0.000213006514682	0.000176187546515	0.0	0.000215553811327	0.000168675879134	0.0	0.000850713720465	0.000253974544358	7.91938392953e-05	7.93358207524e-05	0.000134885362175	0.0	0.000206263825287	0.000138270147378	0.000147042948226	2.39309063339e-06	0.000156273178573	7.52799819288e-05	9.97081113269e-05	2.06838653377e-05	7.58131334633e-05	0.000119248962105	9.87901367322e-05	6.06693797874e-05	7.93677636503e-05	4.33752897708e-08	0.000176137533387	2.32938278807e-06	3.15509437086e-06	6.28522508436e-06	0.000260308928086	0.000271608820567	7.26503342867e-07	0.000161950568349	0.000185382182667	4.0200039521e-05	4.33664522188e-06	0.000340300735459	8.73885559564e-05	6.27262900653e-07	7.59368776482e-05	0.000244263502551	5.28032483171e-06	8.48173009685e-05	0.000209161162944	1.21304798639e-05	1.48689262286e-05
0.000235379526062	0.000129641758488	3.34893036257e-05	0.000311755554509	0.000250292968532	4.69880148271e-07	0.000289846640719	0.000258575989019	3.99695446101e-07	0.000781411567849	0.000278616650732	3.58055313659e-05	3.88833746415e-05	0.000156765816078	0.0	0.000302121378475	0.000105755348378	0.000122438004679	4.28267183046e-06	0.000237319069608	0.000115105739079	7.58978919349e-05	1.11422533909e-05	0.000114969368604	9.90701641421e-05	0.00010407463147	7.1727374796e-05	4.38019398427e-05	2.39824848974e-07	0.000174529189352	1.05351889127e-05	8.48912069174e-06	1.24943709966e-05	0.000268034851519	0.000323035568602	5.02110635466e-07	0.000164339354712	0.000240662214619	5.42383753973e-05	2.57004783905e-06	0.00017635291007	7.14257594022e-05	1.6487958367e-07	8.09206190646e-05	0.000182776308694	2.15946763462e-06	0.000140243125392	0.000123862140595	4.0500454357e-06	1.48070492728e-05
0.000239408431056	0.000117176171732	6.96718325893e-06	0.000317499730402	0.000317169486934	2.2144055273e-06	0.000336518264442	0.000307626452463	1.42353099819e-07	0.000846329674166	0.000235832768129	1.36832782189e-05	1.1360406723e-05	6.53681824037e-05	0.0	0.000280405842717	7.43550653169e-05	0.000105832462893	1.05380717444e-05	0.000297619697025	0.000145256939485	0.000104129862704	2.74769691829e-05	0.000171325502236	8.7155739085e-05	0.000114527309015	9.50835775095e-05	3.94093922887e-05	1.30005735693e-07	0.000248216042605	1.28127948961e-05	1.00022798093e-05	6.04355727977e-05	0.000404117791013	0.000251378975339	6.79486171449e-08	0.000206600151267	0.000317571136621	7.83372007687e-05	8.16804848754e-06	0.000164241916469	0.000118326687935	4.60880989241e-07	0.000109767103422	0.000162820914631	4.24731803809e-06	0.000147027917221	0.000100843047036	5.1203770055e-06	3.12677071575e-05
0.000164108508758	0.00012852349021	1.9048991227e-05	0.000266979293315	0.000247682153685	4.43174370742e-06	0.000286715510147	0.000263701176265	4.51951594594e-08	0.000827162326963	0.000257872922826	1.54192218699e-05	1.8224440611e-05	0.000103874757868	0.0	0.000340981454178	0.000129520153371	0.00010354696883	4.03344295566e-06	0.000248159661946	0.000102243888354	8.8948447352e-05	3.9683311914e-05	9.93191052716e-05	8.66101444147e-05	0.000145543894631	7.96651352871e-05	7.46193517373e-05	9.35207195738e-08	0.000194558872335	9.05962091954e-06	6.66197227507e-06	2.57687632034e-05	0.000281334422428	0.000280276078103	0.0	0.00021301419003	0.000335143962842	9.74651522855e-05	2.29009765073e-06	0.000187111931995	0.0001017309708	0.0	9.76127330203e-05	0.000266159385077	5.56125998282e-06	0.000124227645829	5.2476540964e-05	4.80805202942e-06	1.14084003029e-05
0.000200234183613	9.0877706467e-05	3.03170131312e-05	0.000210978615674	0.00019757726567	1.18871635798e-06	0.000220655272141	0.000181871624771	0.0	0.000681757076219	0.000217241096454	4.25456285251e-05	4.51891232383e-05	6.67448141096e-05	0.0	0.000204854145033	0.000100114254482	0.000122329737708	1.75972972248e-05	0.000191081988281	0.000101265541269	8.88992066947e-05	8.9385429365e-06	6.8302649866e-05	5.8924069907e-05	9.17802442348e-05	7.16969975732e-05	4.64398446311e-05	0.0	0.000168306117313	2.1900950705e-05	3.71418115806e-06	2.57942398501e-05	0.000208543878685	0.000203904518207	0.0	0.000155590889246	0.000195149786139	6.7965860315e-05	5.90733909714e-06	0.000234655052309	0.000106967005853	1.48663640865e-06	6.66114859536e-05	0.000156573513149	7.78685165548e-07	0.000154949442005	0.000139961656401	1.19909368701e-06	1.42055899004e-05
0.000180812674019	0.000100701039103	2.98681810688e-05	0.000247326250481	0.000232081103014	1.91204670888e-06	0.00025462262526	0.000217891490511	9.46507467569e-07	0.00082746663058	0.000248424159715	4.7200733439e-05	5.23129216359e-05	8.98534826187e-05	3.66491521664e-06	0.00020016847361	8.40457497232e-05	0.000102764227595	8.17600841173e-06	0.000179398683051	7.85820092937e-05	8.654602811e-05	2.26369568678e-05	9.3280590008e-05	8.20836612536e-05	0.000113153948344	6.39565939768e-05	6.48422436797e-05	3.65142340841e-06	0.000139986495751	1.37440489473e-05	1.12904415378e-05	3.32942534841e-05	0.000266563011115	0.000262703618562	1.53727968733e-06	0.000165511132778	0.000233894244455	7.83732816845e-05	9.10554232516e-06	0.000236520010043	9.65405297282e-05	2.40614361614e-07	7.81815907168e-05	0.000200027833489	1.08911655526e-06	0.000125306032598	0.000134659772635	4.86241203071e-06	1.65737349438e-05
0.000183582567532	0.000110594642126	9.04086905289e-06	0.000233085061878	0.000227910228734	1.17070165926e-07	0.000276553639337	0.000231571981644	8.16088553944e-08	0.000801238414578	0.000230964706132	2.56477239763e-05	3.06561274251e-05	0.000109701324885	0.0	0.000298945647679	0.000101624153255	0.00010975128426	1.59539081245e-06	0.000226585032172	9.25111459072e-05	0.000116051445877	5.09855376928e-05	0.000122900011013	4.65523876313e-05	0.000161950234813	4.8031274091e-05	9.26285837849e-05	1.33922224237e-07	0.000163453114127	2.64176130608e-05	9.09799016079e-06	1.72301144585e-05	0.000288734382385	0.000263081867862	0.0	0.000205540629755	0.000339171237581	7.40403044672e-05	1.02188055031e-05	0.000236049196217	8.20656324552e-05	0.0	8.50973870573e-05	0.000210427119564	1.84325828256e-06	0.000113120414022	8.73419672896e-05	2.13264088175e-05	1.60306757967e-05
0.00023988595179	0.00013669714452	6.18524994465e-05	0.000275343359804	0.000230637308727	1.35436201815e-06	0.000254485921704	0.000249443929848	6.8889784396e-06	0.000885856251801	0.00028815282396	5.96522726452e-05	6.35608969437e-05	0.000141714461461	3.52255810784e-07	0.000308560446492	0.000127784191091	0.000166825883609	9.09481367563e-06	0.000266955190653	0.000143710146263	0.000111308074632	1.43475900387e-05	8.96994743554e-05	6.95381768496e-05	0.000134904788432	0.000100554367649	5.62295510169e-05	6.16871821144e-07	0.000210990572839	1.57653756158e-05	1.17146406733e-05	2.94271450112e-05	0.000315343248262	0.000325055827196	1.44019214409e-07	0.000203005819731	0.000277215569341	0.000110542851159	8.35000303621e-06	0.000250691474484	0.000139894418284	5.13118246359e-07	8.5326768815e-05	0.000246963775888	3.18390964737e-06	0.000137045472927	0.000182500476093	6.03570007733e-06	2.18488592499e-05
0.000175433641376	9.36776478338e-05	5.81377472507e-05	0.000259472371675	0.000278788533884	7.95220620978e-06	0.000261727956418	0.000236565059457	6.50801301877e-06	0.000767229016564	0.000274281826054	5.08799934478e-05	6.01956918656e-05	0.000108374907329	1.21811363892e-06	0.000213600931953	6.31240586769e-05	7.4875325333e-05	1.28782541462e-05	0.000174478759438	8.95842904798e-05	8.64354432065e-05	1.78973675691e-05	0.000113815759431	7.56871064847e-05	9.41391184985e-05	6.25979026178e-05	5.72618942621e-05	0.0	0.000130069564128	1.86380625506e-05	1.68652105894e-05	3.61311064228e-05	0.000222143804369	0.00028423883989	1.73884280844e-06	0.00018707292052	0.000259244208252	6.30853539379e-05	6.49025514963e-06	0.000227238292376	9.83218402107e-05	1.62047115633e-07	8.431202142e-05	0.000217158352484	3.20031289476e-06	0.000120038854452	0.000135172158947	3.89090709722e-07	1.5355854045e-05
0.000212436764016	0.00011567667847	5.04662814444e-06	0.000271967966308	0.000259752879782	2.74164329174e-07	0.000296895301548	0.000252272974656	2.04474905742e-07	0.000711550656382	0.000287439638039	2.73883003607e-06	3.02673413522e-06	5.72430369698e-05	3.64697779645e-07	0.000241293792889	9.34352841652e-05	9.33236977217e-05	5.45310622841e-05	0.000205926547192	0.000135453318128	7.22221597576e-05	1.32798061849e-05	7.51947499363e-05	6.14558628738e-05	0.0001255675366	8.25686038457e-05	3.53973220646e-05	0.0	0.000130427299996	3.96929359106e-05	1.22689158369e-05	3.31080034924e-05	0.000277448023709	0.000250727850794	0.0	0.000177590052908	0.000320034150728	8.55460309898e-05	1.94733238694e-06	0.000140914873136	0.000100667702513	4.00569692397e-07	8.90788522443e-05	0.000144573171609	4.23336186329e-06	0.000161879441239	4.07295404489e-05	6.11464839056e-06	1.45680370101e-05
0.000244587469976	0.000179541500637	4.63143014878e-06	0.000294093673639	0.000282997080832	5.4506706002e-07	0.000375347973383	0.000332320908842	2.13434177027e-06	0.000920433727187	0.000281841235118	1.08371294536e-05	8.0629638169e-06	4.25394736354e-05	0.0	0.000214299926409	6.70569560159e-05	8.48413190184e-05	7.18468702846e-06	0.000271480259998	0.000123693601845	6.15775770825e-05	2.32183195131e-05	0.000110020578752	8.83497695987e-05	0.000104486285526	6.9767668908e-05	3.23765847196e-05	1.10767741624e-07	0.0001633474668	3.51082767677e-05	1.30496641135e-05	8.0896406649e-05	0.000309471521213	0.000257052979368	0.0	0.000189585107952	0.000345075255362	0.000104658580356	2.56487219235e-06	0.000217584650327	0.000145593842164	1.12152338394e-07	0.000109336281188	0.000215418187859	1.55463594135e-06	0.000125635746796	3.89616198296e-05	5.04041392179e-06	9.52352753434e-06
0.000189776516148	6.69778617264e-05	7.10309492042e-06	0.000226036874979	0.000197056648602	0.0	0.000235066815209	0.000210253484073	2.00321282162e-07	0.000766867518409	0.000212646319254	1.27071224933e-05	1.57152961979e-05	6.09355518417e-05	2.76700674261e-07	0.00031768375162	0.000247954313329	0.000146459364604	7.64863449951e-06	0.000229882332182	8.12157991834e-05	3.91667993542e-05	2.67841410339e-06	3.56637741582e-05	4.26985133548e-05	0.000196603808686	4.44534535288e-05	0.000139457248868	0.0	0.000210682728748	6.96110910125e-06	4.96197110806e-06	3.148303253e-05	0.00022027258916	0.000242336893926	0.0	0.000199713927372	0.000248122681914	4.60083123966e-05	1.68261919466e-06	0.000189582758319	4.88365609153e-05	4.86371941208e-07	7.19747265612e-05	0.000203434019532	5.32797000035e-07	8.56861715404e-05	6.15654878698e-05	6.51920671613e-06	8.08151715888e-06
0.000188395485478	0.000146002913423	3.0465721895e-05	0.000243043412207	0.00024299062082	2.45579011574e-07	0.0002427722219	0.00024185185016	3.18070064169e-06	0.000877176797591	0.000263207661627	3.66617225764e-05	5.23860893812e-05	0.000122706146422	0.0	0.00023690173906	6.98614938254e-05	9.29519990524e-05	5.78391612413e-06	0.000210700809531	0.000120440853066	8.00224236779e-05	2.32324368831e-05	9.49010359734e-05	6.63513231402e-05	8.68002307089e-05	6.97424165939e-05	5.23790321333e-05	4.73949882164e-08	0.000163700926534	1.90589959318e-05	1.20102036095e-05	2.96671847718e-05	0.000231540739319	0.000283527116415	3.30762606586e-07	0.000181168123826	0.000263262910793	6.18229709528e-05	3.68540872108e-06	0.000224301036119	0.000106238833431	8.31961716818e-07	8.12702589151e-05	0.000224540062415	1.64038432725e-06	0.000159798360477	0.000119741557695	4.64304177577e-06	7.07106954609e-06
0.000136220663817	5.41153495907e-05	3.86141018109e-06	0.000135013321568	0.000157454292666	0.0	0.000196385663061	0.00014831819674	3.64580979918e-07	0.000694592683171	0.000185049695018	7.49403316314e-06	1.24141560686e-05	3.58336026899e-05	0.0	0.000352695976355	0.000291668789581	9.76418834712e-05	1.16155906101e-06	0.000183879876088	3.1581760583e-05	2.8216952656e-05	1.75643958001e-06	2.55321311747e-05	9.97203412911e-05	0.000135645369539	2.63035072715e-05	0.000187846049054	0.0	0.000192412982195	2.68349607774e-07	8.55908442232e-06	2.22406683602e-06	0.000137927476485	0.000134363546062	0.0	0.000163697476391	0.000202584632554	1.64180014976e-05	6.41286633674e-07	0.000173964767753	2.58623301777e-05	1.78659205299e-07	5.32991162928e-05	0.000148539508919	2.48815261101e-07	6.51100903413e-05	3.44322288883e-05	3.35582462443e-06	5.80258074989e-06
0.000159548240867	0.000162061728737	2.87185110887e-05	0.000270517166159	0.000259006001833	3.09645251314e-07	0.000282613863207	0.000253033479144	1.11674696021e-06	0.000929187286972	0.000310351326165	3.5538245317e-05	4.5141572423e-05	0.000107285070885	0.0	0.000239413097512	0.000107762467526	0.000104849546011	6.15965272264e-06	0.000229307594421	0.000160318869437	9.8472972234e-05	2.31533561746e-05	5.94241847171e-05	7.05936585852e-05	9.49339442206e-05	7.4447083576e-05	4.12066120582e-05	1.45258960896e-07	0.000155966351778	2.93028352519e-05	1.92263333532e-05	1.82613653284e-05	0.000233549636823	0.000294431976445	6.40719283711e-08	0.000212698205732	0.000285962134853	0.000104667570036	4.07603975137e-06	0.000197555920976	0.000103549050633	0.0	9.16910569736e-05	0.000212590203843	2.08508096624e-06	0.000202430354682	0.000103662234897	4.09335596898e-06	9.06811196414e-06
0.00019983482484	0.000226889728102	1.40452578992e-05	0.000252666340314	0.000234861481483	2.92852003592e-07	0.000250896640382	0.000224574027208	1.9290302827e-07	0.000790809547271	0.000258264836191	3.48131889868e-05	3.5607391627e-05	0.000104065919669	3.44628323187e-08	0.000242806487857	9.73152987252e-05	9.54877754916e-05	2.09818144735e-06	0.00024387003227	0.000151457228419	9.995075838e-05	1.40522937311e-05	8.92418354907e-05	9.36233449645e-05	9.96679392858e-05	6.88839207395e-05	7.02876857937e-05	1.2032110243e-07	0.000147515027934	5.9276450039e-06	4.63164736045e-06	2.25415548647e-05	0.000240807719898	0.000230126578197	0.0	0.000160403065573	0.000229523389241	7.67973148033e-05	2.7890646323e-06	0.000248673280168	9.39533616749e-05	7.12861326047e-08	8.31050512969e-05	0.000190669561618	7.30174888478e-07	0.000169544306034	0.000129552865635	5.50887504887e-06	1.09724190809e-05
0.000197174917357	8.02133319725e-05	5.78057955484e-06	0.000224643738494	0.000180255393174	0.0	0.000232296463842	0.000191383101171	2.2282323073e-07	0.000643199554296	0.000191696894946	7.8730574814e-05	6.72424633515e-05	0.000118101239045	6.14020060651e-08	0.000225697697545	8.22254931909e-05	0.000124666693585	1.23721981182e-05	0.000183482338798	9.77101690479e-05	7.75759267618e-05	3.3292981764e-05	9.20479845863e-05	8.70348773371e-05	0.000116817935801	6.36378158797e-05	7.16990996098e-05	5.12502077292e-07	0.000172507399203	9.61605882936e-06	4.17098249213e-06	3.1084984211e-05	0.000223590940824	0.000216229811076	1.09930458076e-07	0.000180129109085	0.000207371828963	5.90268301327e-05	2.39410663714e-06	0.000247230736579	0.000102204908781	2.56745547e-07	6.31490574466e-05	0.000216723775811	1.05891021907e-06	0.000115281713644	0.000187459209732	8.53506697918e-06	9.32392369578e-06
0.000233678564421	0.000109049654474	5.84305417594e-05	0.000272793740843	0.000281651268405	6.1679897783e-07	0.000330435954008	0.000269462792551	0.0	0.000814860523821	0.000220248884108	4.65197564579e-05	5.77562924863e-05	8.22313344102e-05	0.0	0.000287350410678	8.949525468e-05	8.56436110159e-05	2.7613804269e-06	0.000204206099416	0.00013442327172	6.53708743676e-05	2.56010474567e-05	0.000157056681745	0.000117718585116	6.87590074256e-05	9.12682745975e-05	4.47576850123e-05	6.10359916016e-07	0.000157544238251	2.40425489761e-05	7.67973564205e-06	1.88603838187e-05	0.000270473366144	0.000368027361959	0.0	0.000160270708261	0.000267013276059	4.40256877657e-05	5.04097472591e-06	0.00022135604924	9.49311411549e-05	1.86288955038e-07	8.79373360821e-05	0.000168605719851	1.44259563497e-06	0.000136881868513	0.00010745010285	5.41854278007e-06	7.28573936313e-06
0.000260008928092	0.00011135601784	3.90278774115e-05	0.000224011065009	0.000200636567506	2.79066680494e-07	0.00022023031053	0.000204848282467	1.04201367124e-07	0.00085934747418	0.000237975466646	6.55709775842e-05	8.28322884999e-05	0.000164864206777	0.0	0.000310957675909	0.000109350761212	0.000143676148422	2.29032483732e-05	0.000225107978333	9.77811696003e-05	9.09998352078e-05	1.50082435591e-05	6.0137094815e-05	9.18334669005e-05	9.32281480722e-05	6.07958864936e-05	5.49168676144e-05	1.28271838838e-07	0.000130484728623	6.91602699608e-06	8.06487808626e-06	5.68369296226e-06	0.000219341362582	0.000291416505667	0.0	0.000177867538978	0.000230975700588	6.08101895799e-05	2.84776968192e-06	0.000301015162203	0.00010198075126	2.42875366981e-07	7.08545322273e-05	0.000217963307427	9.82565361721e-07	0.000103423914555	0.000171685722035	2.20678550941e-06	1.26841703607e-05
0.00020581901169	0.000120746545381	9.9492929403e-06	0.000301062222425	0.000278122890929	2.24647626292e-05	0.000341832465412	0.000289822565531	1.93378318357e-07	0.000811385835856	0.000270526263786	3.22364565343e-05	3.36385830034e-05	8.25006171508e-05	0.0	0.000219262027631	8.85178225741e-05	0.000143678382	1.06186186481e-05	0.000217901988659	0.000119435309561	0.000101703573368	2.80462111875e-05	0.000117623833124	0.000107545381	0.000148381209114	0.000111752890268	6.54935663466e-05	1.02778460433e-07	0.00020145204186	2.11373346772e-05	1.72238285782e-05	7.11071524272e-05	0.000318505373861	0.000344857795447	0.0	0.000204386347491	0.000303714032591	6.92759362342e-05	4.73252887882e-06	0.000238479387886	0.000112617338031	4.47159096385e-07	9.53055467823e-05	0.000237989804286	7.28368168381e-06	0.000161002096241	0.000127271163949	6.59348799552e-06	1.06804907363e-05
0.00026470385763	0.000109152483284	7.56974745772e-05	0.000229773732785	0.000200069077817	0.0	0.000223560302401	0.000214515995481	1.99259276905e-07	0.000882237093875	0.000280548733613	5.66262129868e-05	7.65329278795e-05	0.000181938714491	6.08600219554e-08	0.000244760843268	9.80941477367e-05	0.000137742066181	2.92504856943e-06	0.000208741075121	0.000107350124378	7.58927253437e-05	1.10681388083e-05	4.73742345498e-05	6.31898034554e-05	0.000126764457769	8.15754065683e-05	6.50017102689e-05	1.64572576538e-07	0.000151586449276	8.64739506016e-06	1.22913948877e-05	9.40347932716e-06	0.000245445597898	0.000245520832135	1.15100827022e-07	0.000213820756846	0.000231783720201	6.34521230368e-05	2.44250766796e-06	0.00026293093389	9.13957652324e-05	2.54260804453e-07	7.79731393638e-05	0.000215748166412	1.03874755418e-06	0.000121518217621	0.000180422766629	7.90005513426e-06	1.46152296668e-05
0.000162428850877	0.000265466893537	5.21537468208e-05	0.000255806611993	0.000260934028297	1.63260869032e-06	0.000280223598673	0.000256734314889	5.27259970072e-08	0.000697947774137	0.000233985297139	3.33303706485e-05	4.11756971046e-05	8.48110263468e-05	0.0	0.000169501613441	4.71550259907e-05	6.98987677743e-05	3.20336912225e-06	0.000231111082878	0.000153240668601	6.70035603781e-05	1.44105855862e-05	8.52182059425e-05	6.57725845013e-05	6.89336915034e-05	7.43418660538e-05	3.5703880131e-05	5.45520055616e-08	0.00012687013649	1.01014756478e-05	7.4811154595e-06	3.73939157953e-05	0.000256683591817	0.00022315483265	0.0	0.000118584710896	0.00025311724404	4.64972374645e-05	4.6147452234e-06	0.000178379497161	6.3419723306e-05	3.05833539546e-07	8.5257658348e-05	0.000172025716715	1.04008394059e-06	0.000147847296873	7.96814976084e-05	2.36774122653e-06	1.93862998647e-05
0.000215755841774	7.89282370981e-05	7.46133288448e-05	0.000232187798912	0.000195998708289	2.11957895095e-06	0.000255019633762	0.000207642032888	0.0	0.000670452814891	0.000205304180701	4.9824791442e-05	5.48235127183e-05	0.000109578526179	0.0	0.000199052682783	6.56627009946e-05	9.13325471169e-05	4.09613273348e-06	0.000179139046908	0.000100309864307	8.52683706469e-05	9.28305437189e-06	6.93617742297e-05	7.99200649312e-05	7.53182731672e-05	6.28388895356e-05	4.14705958154e-05	4.10858767303e-08	0.000125935685656	1.34195117105e-05	7.64749307198e-06	2.88616905939e-05	0.000235908596292	0.000255385478545	5.73464503004e-08	0.00011876684747	0.000209046117153	4.81332725274e-05	4.90031862021e-06	0.000208040528721	8.34146163616e-05	7.90903127059e-08	6.33288423538e-05	0.000179334802052	8.62965001763e-07	0.000104855181977	0.000128432921889	3.31092186668e-06	1.93069282783e-05
0.000170230242691	0.000157268358694	3.35772633474e-05	0.000263988820396	0.000249209553809	1.20890073661e-07	0.00024060463108	0.000232527166462	4.59409136177e-08	0.000879387035158	0.00027731527279	3.59154275335e-05	5.9504580848e-05	0.000127913552905	0.0	0.000245208984414	0.000110924952249	0.000113416951631	3.63497300638e-06	0.000213258129046	0.00012402259236	6.90661586565e-05	6.7626612286e-06	4.40400348176e-05	7.78838164286e-05	8.59130672043e-05	5.28216192547e-05	6.25424127639e-05	0.0	0.000128386031463	1.06811324866e-05	1.37331426392e-05	8.32426787301e-06	0.000217978074505	0.000299287884038	6.63436758589e-08	0.000197679452974	0.000260976230735	0.000118506993575	2.32874678828e-06	0.000235377048548	0.000131092571558	8.99990029068e-08	7.28725238562e-05	0.000217832937998	6.66730637449e-06	0.000128687843252	0.000101240497796	4.06857626409e-06	8.84642732373e-06
0.00027678570732	0.000155897492215	7.00118071956e-05	0.000260241159286	0.000210545619059	1.20338649047e-07	0.000219643870877	0.0002067458271	5.7029356747e-07	0.000765112019237	0.000277451812124	4.51204058686e-05	5.80265028118e-05	0.000162308959481	6.61285866967e-08	0.000319989132625	0.000132125940011	0.000160781334428	1.83096923377e-06	0.000284211990712	0.00014199269725	0.000110658012742	3.49389417496e-05	7.30024530662e-05	4.87752532112e-05	0.000116938708253	7.90235278324e-05	5.26321582033e-05	0.0	0.000185566339123	6.27212682574e-06	8.07592012322e-06	8.25499565305e-06	0.000237658903623	0.000318654824404	3.75194821199e-07	0.000201702387396	0.000242114814885	6.63711311091e-05	1.52978456833e-06	0.000229161272355	8.64786270288e-05	1.90266511098e-07	7.36953524465e-05	0.000242331397301	1.47202181139e-06	0.000144275677689	0.000126428986995	3.04374214928e-06	1.6139528786e-05
0.000264704199455	9.68880077983e-05	1.21011594223e-05	0.000236713980065	0.000251029137849	9.96100614985e-07	0.000257127004305	0.000248480412636	0.0	0.000772160591172	0.000252750473835	2.35405095595e-05	3.08133833727e-05	0.000140639830876	4.11001833304e-07	0.000304547711204	0.000116674920004	0.000140084894876	7.97263847782e-06	0.000262469151178	9.85368609083e-05	6.93793153862e-05	1.720959044e-05	7.9371153001e-05	8.70777321309e-05	0.00013823473516	7.859858729e-05	8.27575810711e-05	0.0	0.000190802543334	6.86258825666e-06	6.46245239097e-06	1.3183110143e-05	0.000264214132325	0.000246431971271	0.0	0.000207697678047	0.000258434439085	5.37031133096e-05	2.05194349711e-06	0.000256006444135	0.000100628375156	0.0	8.28442535172e-05	0.000233857495143	1.68009424102e-06	0.00011172761825	0.000129057118768	3.83390431195e-06	2.19229422159e-05
0.000269016735664	5.31162121956e-05	1.85744916581e-05	0.000343974072449	0.000328807565571	2.09743364e-06	0.000346155291543	0.000286773886814	5.244585347e-06	0.00097575943107	0.000301248217943	3.62237391597e-05	4.19969162033e-05	3.683043051e-05	4.86207361346e-08	0.000273183400304	0.000172259154245	0.000178630527817	7.77473614631e-07	0.000307813176252	0.000124232173717	7.71279840669e-05	8.28901020216e-06	5.67972802607e-05	0.000103031506243	0.000176610383719	5.86256629359e-05	0.000160553541361	6.58800450655e-08	0.000227468666938	6.02866473069e-06	5.13206551121e-06	1.31730224205e-05	0.000362384506186	0.000176788320716	3.67813665502e-07	0.000205252697766	0.000379354073013	2.79386130198e-05	4.20476549549e-06	0.000344222657819	0.000187201532135	2.84508787561e-07	8.81198606585e-05	0.000197851377558	4.07376663019e-07	8.95772988813e-05	0.00032281453045	3.13287572592e-06	1.01822465368e-05
0.000152845135675	0.000106902547542	3.61716312949e-05	0.000257470425958	0.000235854605143	9.08674061921e-07	0.000303652773855	0.000258609424896	4.29736345959e-07	0.000702780313464	0.000227271988137	3.61856146609e-05	4.27878627473e-05	7.02907536513e-05	0.0	0.000213590311335	8.25074714187e-05	8.75172777473e-05	3.50328326817e-06	0.000224517364003	0.00017623881252	6.49180159738e-05	1.11652214408e-05	7.99044048985e-05	7.59355010719e-05	7.86317832965e-05	7.93004240125e-05	3.73795300986e-05	0.0	0.000151625632938	1.84592274803e-05	1.26203874837e-05	2.5946289395e-05	0.000285522862423	0.000296476520506	2.86596922362e-07	0.000188039503296	0.0002826224272	5.41261645597e-05	4.494000106e-06	0.000137363679956	7.57164100489e-05	0.0	8.81333768641e-05	0.000184621739479	1.38203949551e-06	0.000160284459021	0.000103964435401	3.88993686446e-06	1.41187986778e-05
0.000203703547689	5.49661568276e-05	3.72979316996e-05	0.000242292283726	0.000226777602504	3.51620869687e-07	0.000239582796584	0.000228690998657	2.85673515293e-07	0.000789007874973	0.000235542574854	3.61722382154e-05	3.86263355654e-05	6.10995869471e-05	0.0	0.000440416767883	0.000178806925239	0.000172144076344	1.85311327255e-06	0.000270099153942	8.02183283834e-05	4.88976113498e-05	7.07766050616e-06	5.44914692854e-05	0.000188616408683	0.00010699473501	3.31147393659e-05	0.000169293904151	0.0	0.000210306924058	6.20301179871e-06	3.4973091788e-06	4.49544529284e-06	0.000261238783194	0.000237351539732	7.83763980832e-08	0.00025212460624	0.000252597887212	5.28062844853e-05	5.3145389757e-07	0.000251551054452	6.19748912882e-05	1.54420165271e-07	7.74837615293e-05	0.000206468217263	4.26445667663e-06	8.69590489863e-05	0.000109162867017	9.59595395338e-06	1.04508009374e-05
0.000264965649663	0.000141771352194	1.78478641657e-05	0.000300513157172	0.000283610067707	2.64510685229e-07	0.000320414945775	0.000274443050455	5.8440361207e-08	0.000964220632006	0.000276914285891	2.1234380184e-05	2.4942960836e-05	6.68330107908e-05	0.0	0.000256199779924	0.000132844459566	0.000143312269553	8.13046437861e-06	0.000219172998874	7.58720752385e-05	8.5162797825e-05	2.60384897322e-05	8.77464000127e-05	0.000126065674597	0.000143765650267	6.27281264126e-05	7.67595949354e-05	3.92132293815e-08	0.000189478777144	1.18430126314e-05	1.00195438477e-05	3.73965658594e-05	0.000263013358117	0.000252549024987	0.0	0.000222096379209	0.000301016771459	0.000108209758771	5.49694868432e-06	0.000276897086707	0.000139438869743	7.54854665595e-08	9.46189919148e-05	0.000233016508976	1.08957992816e-06	9.59509269635e-05	0.000179169936742	3.1240027145e-06	1.71213389537e-05
0.000260844157974	0.000133803055275	3.4519257689e-05	0.00026212674827	0.000232061469701	8.38071025204e-07	0.000279081359433	0.000246292230443	1.3744358585e-07	0.000720689372744	0.000212850037481	4.27244006661e-05	4.32762472906e-05	8.308781431e-05	0.0	0.000261022143979	0.000116715976442	0.000118686158408	5.36623093772e-06	0.000252599196723	0.000133151818118	0.000123156483454	3.91893698246e-05	0.000100696877046	7.38761677445e-05	0.000108269614111	7.44249322104e-05	3.22227827322e-05	0.0	0.000158468562226	9.14905863992e-06	7.69589308702e-06	2.50740668418e-05	0.000280148316281	0.000253147007259	3.01111969716e-07	0.000162866273033	0.000248479376425	5.84990857993e-05	3.5809150004e-06	0.000253446590056	0.000100264557701	2.36076411229e-06	8.48388202642e-05	0.000194970911584	1.8261934076e-06	0.000117017370751	0.000161413818882	3.4423187434e-06	1.58204879822e-05
0.000225574104203	0.000110400277333	1.27161040663e-05	0.000258778404955	0.000294241588069	6.8293906831e-07	0.000365268979616	0.00031038297424	4.63571530184e-07	0.000785357312745	0.000273466316174	1.34150894639e-05	1.53271374697e-05	8.06495532902e-05	1.41071407338e-07	0.000273590957604	9.46281118687e-05	0.000131537616065	7.49808117839e-06	0.000251785217114	0.00011417612077	8.23142182017e-05	7.78652045014e-06	8.94517755245e-05	9.74258576765e-05	0.000111757098891	6.15552981197e-05	5.1224202878e-05	3.80649573248e-07	0.000165646478598	1.47315328265e-05	1.10051428371e-05	3.54538770694e-05	0.000303666664995	0.000260757323993	4.37275594713e-07	0.000219105589006	0.000289077634439	7.58589067185e-05	6.76743822326e-06	0.000245059533999	0.000131604688374	2.96359152364e-07	9.25094416899e-05	0.000195820530866	1.67776059333e-06	0.000137124736011	0.000130205616323	9.25096922059e-06	1.45393339983e-05
0.000230539673294	0.000124005161453	6.40698928985e-06	0.000285347908673	0.000289036660265	1.18320522216e-06	0.00036813168201	0.000319921961032	1.20249762891e-07	0.000873303765333	0.000275281092377	2.85088490979e-06	4.57231780297e-06	5.62664971639e-05	0.0	0.000257630446598	6.51400042195e-05	0.000101319454503	7.23163239905e-06	0.000233541595302	0.000153373552384	0.000104037103239	5.02762229962e-05	0.000151729607627	9.96809374703e-05	0.000102676825816	8.14316859854e-05	4.31854170992e-05	4.37438254655e-08	0.000212299690557	2.35270908105e-05	1.80459131032e-05	4.2015837879e-05	0.000349278078099	0.000290217322558	1.10958804624e-07	0.000179929889314	0.000312798791698	0.000110735130955	4.75522288038e-06	0.000180048706411	0.000106714432373	3.13213832843e-07	0.000105533863087	0.000211749047027	3.4841583479e-06	0.000176330789009	0.000124504064413	3.15436930803e-05	2.32371948431e-05
0.000258230415115	0.000118811246005	2.49839960262e-05	0.000281485599029	0.000293938518977	9.11006281218e-07	0.000344002967797	0.000285567723842	6.52096763977e-08	0.000716810599252	0.000271728293621	2.86452895794e-05	1.84282490436e-05	6.28424798209e-05	5.81261971726e-07	0.000223981861466	7.21971589524e-05	0.000110519407724	1.71693815134e-05	0.000242468629955	0.000115589338368	0.000144404718435	4.36957177033e-05	0.000141890881599	0.000111899822114	9.14483038831e-05	9.34752096985e-05	2.96542013513e-05	0.0	0.000212582073365	9.98745499145e-06	6.52067688636e-06	5.28153252094e-05	0.000341512790119	0.000330261217496	7.83961206557e-07	0.000165725753149	0.000284291178495	8.93988860078e-05	6.808869142e-06	0.000212199003071	0.000139146596827	9.941803123e-07	9.28147258965e-05	0.00018285375586	2.27606546133e-06	0.000135156904878	0.000146425901539	1.71052240696e-06	1.78816891224e-05
0.000257430734093	0.000117290789804	2.99243307281e-05	0.000285426159747	0.000287714595946	1.04703802282e-06	0.000277330014727	0.000278324081306	5.32843198787e-07	0.000967050092091	0.00029743739031	1.78716223696e-05	2.47156421744e-05	0.000125718505743	0.0	0.000315202638667	0.000120392617533	0.000149294906231	3.7719172491e-06	0.000245335790369	0.000101794972023	0.000109328327025	2.16699353398e-05	0.000117139702502	0.000118517960183	0.000137792763979	8.47162827642e-05	9.06967046809e-05	0.0	0.000235186940004	8.10744071064e-06	1.67749959343e-05	1.17900776172e-05	0.000285868333298	0.000312420388012	0.0	0.0002923052575	0.000313937409436	7.72974352389e-05	2.97065006904e-06	0.000337610451907	0.000142177612982	4.42078742032e-07	0.000101764233533	0.000244122399828	4.09996726059e-07	0.000162910374556	0.000211408574124	5.48200100696e-06	3.01512949539e-05
0.000167904828984	0.000122618032397	2.44747809487e-05	0.000230384991288	0.000241416334707	1.47308926545e-06	0.000255029217828	0.00023117314735	1.22206527642e-06	0.000724779493533	0.000244852885044	2.43980552433e-05	3.44457259175e-05	9.59633364376e-05	6.37287322533e-07	0.000198380063869	6.93594691054e-05	0.000103910417876	7.2041480161e-06	0.000219484732701	0.000120394716197	5.64950199648e-05	1.70082700057e-05	8.56917626386e-05	6.4609540343e-05	0.000106030695992	9.08681014715e-05	4.36730747093e-05	6.98810782843e-07	0.000194104134641	1.32058291725e-05	1.19248531778e-05	4.91343230672e-05	0.000236733200941	0.000273720556284	3.45344411275e-07	0.000165620505406	0.000240006262482	7.80431466915e-05	7.91308586128e-06	0.000188447691821	9.54071794475e-05	1.02608504091e-06	7.88028072021e-05	0.000202671979723	1.86260056384e-06	0.000157728714618	8.74644089856e-05	5.20547945417e-06	2.51915281289e-05
0.000399462724563	4.95918317054e-05	7.39154924169e-05	0.000273739048133	0.000293889546015	2.11629072536e-06	0.000314883663886	0.000247044146111	4.77499998877e-08	0.000943982540727	0.000255097552382	4.77485624975e-05	7.2617193822e-05	7.6081387198e-05	0.0	0.000364961492056	0.000184826288333	0.000205356498765	1.78603461909e-06	0.000276628830977	5.77079438899e-05	0.000105848885386	1.0198918234e-05	7.19108246925e-05	9.17685878703e-05	0.000224178699242	5.54249892078e-05	0.000172485008297	4.9920454428e-08	0.000155517250956	6.21795380215e-06	3.01351348641e-06	5.74187092096e-06	0.000289211518492	0.000209106348667	3.48387461416e-07	0.000219434969923	0.000226547350174	3.31396012394e-05	2.02557779043e-06	0.000373648157465	0.000114103127169	0.0	8.98462611927e-05	0.000207422137226	7.43820850269e-07	7.16351552981e-05	0.000273734997369	7.30230658546e-06	7.87383370512e-06
0.000186050521426	0.000117468687072	2.42941979324e-05	0.000235531499605	0.000209148835378	1.51324296298e-07	0.000242201287363	0.00022223591817	4.70945673139e-07	0.00085349944986	0.000264599076617	5.3996568864e-05	6.07087414567e-05	0.000146468988396	1.72596721336e-07	0.000264091065582	9.96433985222e-05	0.000128044579352	1.6000672488e-05	0.000212338320629	0.000113757846715	8.2532451201e-05	1.15869939368e-05	9.71000249381e-05	8.62133132892e-05	9.97041111553e-05	8.05156959608e-05	5.68579755171e-05	7.76189278425e-08	0.000139467063679	1.18939903087e-05	1.40541857624e-05	2.09944169143e-05	0.000240446620395	0.000294056728885	2.97720672406e-07	0.000174696653806	0.000242106696677	8.80589166557e-05	4.31343293962e-06	0.000229679788535	9.34182045637e-05	1.47061995285e-07	7.22099832852e-05	0.000222056776173	4.17467822683e-06	0.000138661134329	0.000125513252596	2.75814030086e-06	1.40096025468e-05
0.000213052788128	0.00015344796251	4.84290648325e-05	0.000273594125711	0.000242964382511	1.62620366388e-07	0.000263043105187	0.000261894755371	1.60322925016e-07	0.00084065694203	0.000286102050023	4.27757320661e-05	5.55731607991e-05	9.31378083286e-05	3.36237956702e-07	0.000245267599174	9.13247519599e-05	0.000113820122172	2.81461480189e-06	0.000243001386328	0.000126637285243	7.36775727744e-05	2.29049147537e-05	8.48050528314e-05	8.20840251924e-05	0.000103071474296	0.00011197451661	3.98554441268e-05	4.00531104428e-07	0.000170161121618	9.33447333801e-06	1.17415719214e-05	2.38423274496e-05	0.000250749234398	0.00030391595755	5.30055303186e-08	0.000181640752575	0.000290099234994	8.98405780983e-05	2.82493175831e-06	0.000186663069222	9.86467385185e-05	9.96614398177e-08	8.78395566138e-05	0.000229790399615	5.20335574642e-07	0.000173521354448	0.00011549005885	3.09227390302e-06	1.82846418499e-05
0.000271310294218	0.000302495931697	3.53161299139e-05	0.000348279509496	0.00035820781695	9.70727634724e-06	0.000413756286096	0.000362731281618	1.66338436568e-07	0.000776585759016	0.0003279970702	2.08024588544e-05	2.36488726494e-05	6.58533387347e-05	0.0	0.000304986515111	0.000105362852338	0.000155950160612	4.52128683406e-06	0.00033556734676	0.000166777688721	0.00015003647997	3.00370942721e-05	0.000166112095346	9.06913793842e-05	7.20915311518e-05	8.15105359485e-05	2.43903235201e-05	3.83957814436e-07	0.000171031057996	1.18143750948e-05	1.05138128516e-05	8.16963831032e-05	0.000369741672822	0.000282389989345	1.13669911344e-07	0.00016766133779	0.000301574795323	0.000106714267404	9.40091563705e-06	0.000182177534163	0.000144989622133	6.35462327308e-07	0.000102506092819	0.000203739164226	1.63788711125e-06	0.000191688668863	0.000118024919113	3.5999387237e-06	2.175890668e-05
0.000170801133612	5.52426407418e-05	4.81931878932e-05	0.00020463041709	0.000202869976298	2.63039111702e-06	0.000232489692652	0.000180411537756	1.04486509068e-07	0.00085144812478	0.000221886723179	8.43569267213e-05	8.91888252067e-05	0.0001154420108	2.39350884989e-07	0.000286598708331	0.000130343885656	0.000105786424012	2.09593753399e-06	0.000166946307662	7.04184959926e-05	8.31068232369e-05	2.62764861924e-05	7.41841450752e-05	0.000141816881335	9.19418659102e-05	3.46442910966e-05	7.31270769093e-05	1.60078690174e-07	0.000161428421727	9.79825121171e-06	3.90596615224e-06	2.28706777322e-05	0.000260986773241	0.000230156500078	2.26334824778e-07	0.000154274063912	0.000182902128883	2.48616329462e-05	1.81963752755e-06	0.000327556755836	9.86839577166e-05	0.0	6.18500374258e-05	0.000250862543296	2.78032928841e-07	9.33338815315e-05	0.000183837321748	5.33746907065e-06	7.95006700816e-06
0.000194767639406	0.000148662442968	3.07911162838e-05	0.000285307076934	0.000267617805498	3.56537243331e-07	0.000299902269463	0.000262246723519	1.49837443044e-06	0.000789817908655	0.000291538498252	3.70723274522e-05	3.77290215478e-05	0.000110501793461	1.69201637465e-07	0.000247964298173	8.10247447935e-05	0.00010796360162	7.28642443685e-06	0.00023568216029	0.000146145108426	6.43412470431e-05	1.12027812107e-05	8.72900896661e-05	9.89649614067e-05	0.000111002595448	6.08699991832e-05	4.51977658886e-05	3.6642800651e-07	0.000154635867225	4.00911341688e-05	8.33013886478e-06	6.07575490981e-05	0.000395648422566	0.000335995660326	8.96001903778e-07	0.000156801317162	0.000276695881015	8.52105721091e-05	8.04047343656e-06	0.000243386441047	0.000153357505044	7.25480993519e-08	8.46814874453e-05	0.000209232884196	1.14571555223e-06	0.00018130801292	0.000140242533419	8.32825722493e-06	3.02701738579e-05
0.000237683913868	0.000128721032146	1.24610226093e-05	0.000249734091553	0.000254591528235	2.76812076857e-07	0.000303166227976	0.000258091121765	2.09073986033e-07	0.000826940323802	0.000237883712562	7.03847763858e-06	1.96576728124e-05	6.13205520824e-05	0.0	0.000306489480548	0.000121149143822	0.00012153679626	6.7224410697e-06	0.00021772703836	0.000116957240085	6.02404925548e-05	1.17933000551e-05	8.0516014463e-05	9.3461872316e-05	0.000150922981203	5.62137944856e-05	7.84722186348e-05	0.0	0.000183288236588	1.28394625494e-05	9.34049254704e-06	2.97402644611e-05	0.000252693902092	0.000276576020428	0.0	0.000196209098628	0.000302471599408	7.50980104205e-05	5.25755141322e-06	0.000189387941199	7.14253947281e-05	4.0443820249e-07	9.06619675341e-05	0.000210341255949	4.88033833748e-06	0.000112081807836	5.64152235951e-05	6.62719701213e-06	1.42478195808e-05
0.000189276954711	9.31243203332e-05	1.14710508461e-05	0.000253083015264	0.000239650915865	4.69305798389e-07	0.000280664003743	0.000240204689627	1.06879235335e-06	0.000853844920801	0.000271551165613	2.17729980762e-05	2.24238637483e-05	0.000108231958381	0.0	0.000291823399528	0.000285640711737	0.000154181291451	6.14351269992e-06	0.000236346579966	9.51422131069e-05	4.91453840779e-05	5.26506818064e-06	5.67702411191e-05	0.00017770206084	0.000173521575133	4.26090416685e-05	0.000126082537407	1.28655316996e-07	0.00019421062436	7.40894287352e-06	1.67971781342e-05	2.68456854205e-05	0.000245184183892	0.000279348969359	3.53490713254e-07	0.000208197851581	0.000284376251455	6.08658852612e-05	2.47875741556e-06	0.000195091789814	5.32702542923e-05	9.32314152088e-08	8.37803944156e-05	0.000217563815126	1.27751410596e-06	0.000107172190269	8.75147491899e-05	6.35458460646e-06	1.04742138757e-05
0.000178301270875	0.000109922668824	3.1977202322e-05	0.000288448758355	0.000277133781019	1.65471581784e-06	0.00035006666313	0.000320190321448	2.86698235002e-06	0.000915444803669	0.00030850501907	2.15982922517e-05	2.07226732398e-05	5.65564920188e-05	4.49502967204e-08	0.000246799132639	0.000123534062925	9.99871037048e-05	6.90684819464e-06	0.000207712931004	0.000137700032794	3.80695169609e-05	4.80060161522e-06	8.88614183761e-05	8.896286082e-05	0.00010012372315	7.27763993985e-05	3.48213413341e-05	9.04999307304e-08	0.000154177317804	3.79127023086e-05	2.15673997375e-05	3.83823039526e-05	0.00035595250721	0.000383835787298	0.0	0.000212493710935	0.000377941600511	8.18634077768e-05	5.8782875339e-06	0.000133338300919	7.58939015267e-05	9.0004164178e-07	9.69338402327e-05	0.000174058262479	1.56117450634e-06	0.000168661502095	5.60490440748e-05	4.79384750604e-06	1.76428512542e-05
0.000235291357894	0.000103870782904	3.45445657862e-05	0.000274278225752	0.000276407996404	4.29995351012e-07	0.000368646553529	0.000283759216922	1.31166507382e-07	0.000712962833724	0.00026265947279	3.22613020602e-05	4.15964360465e-05	5.2365259742e-05	0.0	0.000273443991471	0.000110181095856	0.000135500611034	4.37470059928e-06	0.00026579234265	9.64851322282e-05	8.4359105317e-05	2.93065808038e-05	9.86636263563e-05	9.02679896148e-05	8.86396858198e-05	7.68543560281e-05	3.7425115969e-05	4.31375735479e-07	0.000176865236093	1.98374888413e-05	1.11242195161e-05	5.8410451481e-05	0.000357548240581	0.000264401997334	5.15429978227e-07	0.000141807342676	0.0002914525341	8.06884147599e-05	7.71594753981e-06	0.00025872931546	0.000170111600729	7.51990724579e-08	9.33622635738e-05	0.000207202702137	2.31506222825e-06	0.000131819209366	0.00019739505543	5.72737177105e-06	1.86069504196e-05
0.000189954592803	8.34209119239e-05	7.04353250531e-05	0.00028116537237	0.00021972311031	0.0	0.000204355083937	0.000208581033087	2.92217120407e-07	0.000824494811965	0.000246112783098	6.14408686255e-05	6.67542519835e-05	0.000146924719879	0.0	0.000237137176163	9.71963056855e-05	0.000101670825155	2.28931688615e-06	0.00018591586434	8.01729952731e-05	8.91460895301e-05	7.13029497083e-06	9.90242016283e-05	9.39627560831e-05	7.78726943454e-05	3.9712624933e-05	4.46483104185e-05	2.77980127085e-07	0.000104485769215	4.04673811422e-06	6.38064577032e-06	6.33212916756e-06	0.000219242815839	0.000286938547533	2.80141827551e-07	0.000159727385272	0.000179752829509	6.09344415011e-05	2.7876334846e-06	0.000258174587313	8.0201620663e-05	7.93895076368e-08	7.29307340911e-05	0.000207786969853	3.84627671818e-06	8.53720255492e-05	0.00014551814228	2.74065538818e-06	8.4260033115e-06
0.000220696061313	8.54202924131e-05	3.45751220961e-05	0.000217552234975	0.000199648375701	5.33812864627e-07	0.000222985693419	0.000204755850755	1.74299446128e-07	0.00090405878749	0.000219259892997	7.37045007937e-05	9.43789521712e-05	0.000227244000037	1.32591672834e-07	0.000292053254238	9.70645645368e-05	0.000155182784719	7.44401027596e-06	0.000206184468722	9.95188576246e-05	0.000118760717261	1.70012497394e-05	8.2147144813e-05	0.000102448380697	0.000128105421345	6.53937327289e-05	9.7379613684e-05	1.7965884674e-07	0.000131822058327	2.99039546067e-06	6.37412529803e-06	1.29273999231e-05	0.000236031555609	0.000341121650871	1.18070237619e-06	0.000175178388325	0.00024913441258	7.22399037446e-05	1.89578719878e-06	0.000299492071082	0.000106765084589	0.0	7.2115052348e-05	0.000241235105235	3.99142679568e-06	0.000111333089885	0.000200540441726	8.85720333306e-06	2.02510317421e-05
0.000231482265698	0.000169143403243	6.66780409089e-05	0.00029896680943	0.000274422935558	2.68514024736e-07	0.000327381392082	0.00030239102881	2.5720141665e-07	0.000915694847595	0.000334258917315	3.16496506685e-05	4.03281408563e-05	8.81234729251e-05	0.0	0.000214887016553	8.25450483304e-05	0.000125977658635	6.58313574405e-06	0.000237026606152	0.000143992374336	6.92763575678e-05	1.01855303577e-05	7.74234042065e-05	4.78680091066e-05	0.000114492781328	9.34276963956e-05	4.46102215067e-05	1.04033145064e-07	0.000154822590816	1.8598139635e-05	1.49063536379e-05	2.30717667698e-05	0.000318476378664	0.000288635302228	4.51206277173e-07	0.000224692868649	0.000322967663092	0.000113886722578	6.21744867618e-06	0.000236954146428	0.000159693019816	1.34909167173e-07	9.55410762262e-05	0.000230755696961	1.06995789625e-06	0.000182230176709	0.000132025464132	5.01986492404e-06	1.47203870954e-05
0.000154973999126	0.000125228435016	1.45575660801e-05	0.000268120736393	0.000256457128105	4.17395965549e-07	0.000301522732766	0.000260447515952	1.77849240235e-07	0.000986169119838	0.000284950752008	2.60377757346e-05	2.81382079759e-05	8.85421497117e-05	6.79009080127e-08	0.000251514468358	0.000102090164657	0.000105161642993	5.24068827827e-06	0.00017679062959	0.00010364833998	6.7494456415e-05	8.11465193621e-06	4.81356337594e-05	7.29912932741e-05	8.63024024843e-05	5.10529847502e-05	4.93704846854e-05	9.16076905523e-08	0.000148595423911	2.9571756823e-05	1.19058878064e-05	1.76450359141e-05	0.000261750443311	0.000324513726772	0.0	0.000192113643643	0.000335551201962	8.80230106979e-05	4.37740485011e-06	0.000217964758816	0.000104600684709	3.02162353544e-07	8.75944950894e-05	0.000191748971711	1.28816986846e-06	0.000134179154598	0.000105750087209	1.3712914009e-06	1.41813518566e-05
0.000241641141765	0.00015896235086	4.72033679336e-05	0.000282801649651	0.000245898625198	1.78658773109e-06	0.000277507964259	0.000215995319736	7.31512290254e-07	0.000597118661939	0.000258704784007	3.76830323633e-05	4.3082539234e-05	7.01841320364e-05	3.23478478306e-07	0.000220059244426	9.90162236024e-05	0.000197340225443	4.60608695269e-06	0.0002437832615	0.000138126187209	8.08770725318e-05	1.68406977544e-05	0.000142688302536	7.59114206838e-05	0.000136410153499	9.58055855369e-05	3.74208830064e-05	2.19153168203e-07	0.000181633410055	5.31201070617e-06	9.46328674731e-06	3.10702594003e-05	0.000288181411118	0.00031739579817	6.27196482563e-07	0.000143197554101	0.000266231746575	6.83390813858e-05	1.48057446832e-05	0.000184496042616	0.000100048480094	8.09990109677e-08	7.66902681986e-05	0.000186541038636	8.79930547999e-07	0.000155923858071	0.000161188359748	2.26543800688e-06	1.93851940192e-05
0.000203274184569	6.80340669119e-05	0.000107212094283	0.000129829984582	0.000123794092365	0.0	0.000165659425539	0.000146076091869	3.47260848621e-07	0.000683522700252	0.000132128692043	4.22842219867e-05	6.67324181471e-05	0.000136431904002	6.62902099205e-08	0.000177727122893	0.000108771457492	8.25235358352e-05	3.49166536714e-06	0.000168022528141	8.34357622496e-05	6.42475879177e-05	1.43973096613e-05	4.49277866733e-05	7.67222517645e-05	8.92407826859e-05	6.8491868602e-05	6.19221814409e-05	8.98217995893e-08	8.42453057612e-05	5.77032143639e-06	5.3264696744e-06	8.33410862802e-06	0.000125706492033	0.000177556264099	0.0	0.000130913930176	0.000153601564977	4.92984488461e-05	4.60990543526e-07	0.000228933430627	3.61555011674e-05	2.47009948871e-07	4.29364433099e-05	0.000193269935049	1.881636941e-06	9.40218208784e-05	0.000105083978161	3.54818201589e-06	5.09139702371e-06
0.00023808086607	0.000114270554529	3.28083284299e-05	0.000217275766288	0.000209985982147	6.91544027986e-08	0.00018694171435	0.00022383180942	6.43181708151e-07	0.000880896121238	0.000290740930798	5.8413765785e-05	5.44746013475e-05	0.000179075285496	1.17982271867e-07	0.00025546003923	0.000106624263941	0.000133319654587	2.65299431029e-06	0.000204365084265	0.000108514307629	0.000102518938819	1.81315812502e-05	5.79043318397e-05	9.26631176821e-05	9.5991744836e-05	6.29669124296e-05	3.97028828411e-05	1.06116238777e-07	0.000126256183141	3.70610260151e-06	7.3938848263e-06	7.58728690936e-06	0.000255839303372	0.000291134248234	1.42574130589e-07	0.000210727343648	0.000237068656223	7.89990110419e-05	1.17710730683e-06	0.000322545351609	0.000128013351247	7.54489178432e-07	7.61815335082e-05	0.000238792747016	1.89714319436e-06	0.0001439755822	0.000175067227319	1.13152014661e-05	1.68109553726e-05
0.000339037472728	7.42050281674e-05	4.36161775823e-05	0.000248678745792	0.000241251874298	6.17275780349e-07	0.000269084726271	0.000206546445856	3.04099676228e-06	0.00077392856503	0.00029063908707	5.6042541832e-05	4.86466058506e-05	0.000143261569932	6.78918790991e-08	0.00029529875525	0.00010730628725	0.000158331436972	8.23434894355e-06	0.000213747010273	0.000102806378406	6.94762807478e-05	1.46755534832e-05	0.000123630404589	0.000132175245592	0.000135229859432	5.8395601668e-05	9.80506501462e-05	1.37988039988e-07	0.000171174578236	5.70793763594e-06	5.65865022201e-06	1.7473568079e-05	0.000272133938471	0.000387300939072	1.03156107564e-07	0.000172714030974	0.000252946222844	6.0846741645e-05	2.80637650698e-06	0.000336450194321	0.000122547938677	7.61654414271e-08	7.94565420899e-05	0.000165784635673	5.71267543113e-06	0.000106229935905	0.00028120975752	7.76818312818e-06	2.63588816895e-05
0.000183269720474	0.000176468827421	1.5408721673e-05	0.000294820170783	0.000318715158795	3.47439407897e-06	0.000326144210041	0.000289444505992	4.29612940774e-07	0.000910453854786	0.000291897242565	3.11866559436e-05	3.38949061502e-05	9.97692604244e-05	1.0000197652e-07	0.000188440234483	7.99779704047e-05	0.000134489654992	2.70200149483e-06	0.000196051314656	0.000148031178695	7.96054144751e-05	1.91324152815e-05	9.41694172494e-05	6.61469471026e-05	8.4540668429e-05	7.1733779833e-05	3.71837179515e-05	1.80277982226e-07	0.000154572095623	1.93358683373e-05	1.61752281723e-05	2.89610120819e-05	0.000246878289358	0.000302862322715	1.78649621475e-07	0.000220608844964	0.00032206343251	0.000129104587207	5.50840658131e-06	0.000260514648578	0.00016241762606	2.29871362236e-07	9.29365432453e-05	0.000227407056973	3.06926678198e-06	0.000144049801222	0.000105260212992	5.85620470545e-06	1.35632017785e-05
0.000197190403912	0.000144011408098	2.17684323771e-05	0.000272234425325	0.000230431849106	1.16748455634e-06	0.000287932272257	0.000245659063769	1.18280080944e-06	0.000815240499308	0.000280521989081	3.46351408592e-05	3.86058425974e-05	0.00013225667824	1.2090369616e-07	0.000260784484345	8.65265661173e-05	9.90558553578e-05	2.75715263175e-06	0.000249753286455	0.000133345722588	7.17583903353e-05	8.51772683933e-06	7.812749417e-05	8.07752177513e-05	8.59246069375e-05	6.24445902958e-05	5.45854544986e-05	0.0	0.000147168295003	9.5867629546e-06	1.79808745953e-05	1.57045800013e-05	0.000267527266767	0.000321214984882	7.35406167986e-08	0.000183424389476	0.000299752643361	7.90439524524e-05	3.0351045634e-06	0.000197490544795	8.99856098705e-05	8.3362822467e-08	8.10376719746e-05	0.000177189709986	8.04027982415e-06	0.00017883985237	9.51515698886e-05	9.24350114679e-06	1.26263521149e-05
0.000147678567667	0.000135227625823	8.29062392153e-06	0.000284272427373	0.000265339880674	8.65443119179e-07	0.000302974342521	0.000264182289075	1.88986762124e-06	0.000830629601965	0.000301667537128	1.88617534326e-05	2.25414013854e-05	8.70467249857e-05	0.0	0.000254391137415	0.000100605892315	9.16657824461e-05	2.64386085199e-06	0.0002239711262	0.000135840924848	7.02215471406e-05	1.4442189421e-05	8.66866458865e-05	0.000102131902823	9.82104782001e-05	6.29390389415e-05	6.21050256622e-05	4.15486226187e-08	0.000134635008895	3.32982356466e-05	9.44055280568e-06	3.19937683616e-05	0.00031458922761	0.000297024508748	0.0	0.000205014000406	0.000296398283077	9.1183589823e-05	2.71277291141e-06	0.000158091364363	8.78873263641e-05	3.15990897515e-07	9.21858573755e-05	0.000190729327625	1.44128967239e-06	0.000187109113311	0.000102804291801	7.89120461078e-06	1.36341537725e-05
0.000263855968577	9.08672205205e-05	3.251843468e-06	0.000209336473471	0.000242448951808	8.57552040128e-08	0.000316191680605	0.000216024006519	6.33296799509e-07	0.000763264213077	0.000190512744688	4.87168094853e-06	5.70658813785e-06	3.51642588434e-05	1.46832857067e-07	0.000376030229662	0.000150412483683	0.000119001859424	7.68750664517e-06	0.000218955697099	6.91642587823e-05	0.000104687110569	8.64605140952e-06	5.59360533915e-05	9.14602610111e-05	0.000157524485247	3.44720705883e-05	0.000142346455034	0.0	0.000203954022232	8.845652675e-06	5.68397115467e-06	9.63399622414e-06	0.000237533956385	0.000231526791292	9.14549456695e-08	0.00022624607128	0.000320816838389	5.77751471305e-05	8.70159062512e-07	0.000122392898389	4.0346693563e-05	0.0	6.82918487801e-05	0.000216262070666	3.73301922858e-06	8.95275910681e-05	2.03404919701e-05	3.60793179749e-06	8.07704556694e-06
0.0002234424708	5.65074675067e-05	2.21643439488e-05	0.000257412058963	0.0002922556981	1.58160619386e-05	0.000369370232908	0.00033426553001	1.82473069937e-07	0.000734475054479	0.000273610067212	2.03558404583e-05	1.82896196244e-05	5.57225909562e-05	1.47878374178e-06	0.000199916781121	8.77477474176e-05	0.000103959585153	5.72336084342e-06	0.000193276804812	6.98337303003e-05	8.69536354213e-05	9.48122970241e-06	9.71015336175e-05	9.12513642127e-05	7.41462357609e-05	2.71373608946e-05	4.92451861789e-05	2.88787930878e-06	0.000156117870299	1.78825192364e-05	1.05691907672e-05	5.97917195182e-05	0.000373825457447	0.00021508608562	9.13674089794e-07	0.000182931385874	0.000373072707369	9.02334558121e-05	1.03774684061e-05	0.000151813397893	9.34683284368e-05	1.62823059707e-06	0.000137545292486	0.000111535266952	6.20617293563e-06	0.000141242470093	0.000119118919848	2.78286072821e-06	1.3072850426e-05
0.000194247307913	0.000159507515581	4.52801028599e-05	0.000268799618264	0.000235746039804	0.0	0.000267310343547	0.000235122543148	8.28075561413e-08	0.000891595315326	0.000226987057973	4.20798901517e-05	4.71350124183e-05	9.84225306387e-05	0.0	0.000204260289362	8.95514106435e-05	8.85147159917e-05	1.50865725236e-06	0.000220101070024	0.000153639824629	6.50947754569e-05	1.18535047456e-05	8.67125992457e-05	5.73767192355e-05	0.000106874051517	6.9304610084e-05	6.13376109399e-05	0.0	0.000114851013943	5.81111485322e-06	1.40808859213e-05	1.07204040449e-05	0.000183695177752	0.000327538096573	0.0	0.00018055196599	0.000246587236833	8.55209748747e-05	2.631168909e-06	0.000194677263827	7.72859863933e-05	1.58517743524e-07	7.33871070784e-05	0.000212451639176	1.00900094066e-06	0.000201987387414	9.0131886743e-05	5.61490476864e-06	1.2028063545e-05
0.000224436839777	9.04915826815e-05	3.93595296565e-05	0.000272993504488	0.000267510886302	2.33004397645e-07	0.000305550847256	0.000266424271483	8.88875900849e-07	0.000745762512682	0.0002701832839	3.45358707465e-05	4.12967896513e-05	0.000111599665634	0.0	0.000218540776449	9.98267257835e-05	0.000117868850001	3.34675241674e-05	0.000178353708989	0.000122464501555	9.53887441543e-05	1.93702476583e-05	8.97612143953e-05	8.58283577831e-05	9.52287634377e-05	7.34219862078e-05	4.78907976921e-05	3.16821034443e-07	0.000148609753709	1.40076027957e-05	6.35530302079e-06	2.8365875454e-05	0.00029072416764	0.00028101520672	3.52004513745e-07	0.000157221129342	0.000285552547925	7.10421961908e-05	5.55441954939e-06	0.000206050635031	0.000117871279194	5.23080410698e-07	9.3156152494e-05	0.000161256744203	1.33604328717e-06	0.000127625018195	0.000123948755282	8.10124915158e-06	1.43168213447e-05
0.000162177661037	0.000179304346602	1.25605779341e-05	0.000292994573047	0.000304435455454	3.399168789e-07	0.000311800351695	0.000308210078325	5.0869208007e-07	0.000977275612927	0.000318178469761	2.38139563711e-05	3.26356883838e-05	9.72284260954e-05	3.11756402796e-08	0.000199907056096	8.41961927627e-05	0.000105701133672	8.64696026055e-06	0.000226161700111	0.000120760755649	6.12159853804e-05	1.13353547506e-05	6.66739270908e-05	7.28216316767e-05	8.44312943977e-05	9.30559378284e-05	4.04569489689e-05	0.0	0.000141470568679	2.43171194367e-05	1.67676588576e-05	1.02509924389e-05	0.000236794417639	0.000273670942372	2.88052331076e-07	0.000222906256333	0.000335249278414	0.000117723124941	2.95523551342e-06	0.000208697645413	0.000114873762389	7.97416302072e-07	8.94491648405e-05	0.000218906487792	5.94065746908e-06	0.000152808159713	9.9219478342e-05	1.97691533458e-06	1.62082383161e-05
0.000200253003565	0.000150448536807	3.09070523706e-05	0.000267556226127	0.000237929570418	1.43462506214e-07	0.000261241461165	0.000234174344777	2.4907344109e-07	0.000802913944829	0.000280327841413	3.3029705001e-05	3.94604654739e-05	9.68130914011e-05	0.0	0.000224126911355	9.4705621622e-05	0.000151383323349	3.3740440929e-06	0.000237988084683	0.000123524793987	7.82811143499e-05	1.59469046658e-05	9.1544213491e-05	9.1576289418e-05	0.000110695583579	7.77597636657e-05	3.32347481832e-05	0.0	0.000146767125781	1.09664208335e-05	1.63077080409e-05	5.13618862722e-05	0.000289555618787	0.000291611596778	5.6522578906e-07	0.000176825835455	0.000249032544652	0.000111802509779	4.90070553097e-06	0.000167092250172	0.00010674265581	2.3035347491e-07	8.04916464351e-05	0.000233845609614	7.95699362045e-06	0.000150947266941	0.000138332328447	3.54538256617e-06	3.22363104749e-05
0.000210298332344	4.03419262026e-05	9.75481255e-06	0.000132878491726	0.000133331681626	0.0	0.000205138023734	0.000165640633371	0.0	0.000739209182075	0.000148767997483	1.38490188413e-05	2.72018653726e-05	5.95959100714e-05	1.26848788656e-07	0.000386963598257	0.000121719029614	0.000120943951867	1.39021354784e-06	0.000174336221539	4.29236896331e-05	1.9919080766e-05	4.2341591234e-06	3.62350738169e-05	2.30666458673e-05	0.000129193774199	1.76689265936e-05	0.000175610161594	0.0	0.00018871615664	8.60449765109e-07	2.08677825848e-06	1.63075603115e-06	0.000150288484308	0.000173984790453	0.0	0.000135273442245	0.00020861100662	2.25604905993e-05	3.0459403526e-07	0.000197182459241	3.48517806166e-05	1.50758778582e-07	5.79331837489e-05	0.000181016925004	2.11916885336e-06	6.34075706344e-05	5.46880363496e-05	5.18561045483e-06	5.1042434332e-06
0.000276666321842	8.69578010832e-05	3.83907340279e-05	0.000226957858832	0.000197075269787	1.57042139753e-07	0.000251536925376	0.000204440195216	7.79904383727e-08	0.000869902604067	0.00024736091724	5.67970665048e-05	5.37977524773e-05	0.000122673482727	5.94269578301e-08	0.0002767311887	0.00015192717948	0.000163048187633	2.69918528626e-06	0.000223405898433	8.47205870033e-05	7.56813316856e-05	1.47850370253e-05	6.22574160855e-05	5.94520571474e-05	0.00019613687429	6.6405042451e-05	0.000134450735517	0.0	0.000184859621006	6.18825118455e-06	5.92138716581e-06	1.00627093651e-05	0.000255657703173	0.000258320495666	7.5308432833e-07	0.000210877148923	0.000264168439409	5.93261973323e-05	3.12464438956e-06	0.00025262521105	7.05083625794e-05	1.9110244316e-07	7.39723881922e-05	0.000247468158471	2.03097328959e-06	0.000106056624518	0.000135530877815	8.38833758759e-06	1.02766204527e-05
0.000172451353641	0.000165571685076	2.625999659e-05	0.000316472583032	0.0002526122808	2.41517561847e-06	0.000258697148007	0.00026639616169	4.17363454047e-06	0.000946586122431	0.000337396881216	3.93209997435e-05	4.29546734313e-05	0.000128452818647	7.57113297859e-07	0.000224611381016	8.57058587364e-05	0.000122630185027	9.72104031834e-06	0.000252790070144	0.000176641388718	9.72505490784e-05	1.14108003267e-05	0.000145125757339	7.38785752053e-05	0.000138078998137	0.0001306728755	5.24951442498e-05	9.34046435523e-07	0.000188541988498	9.09361750364e-06	2.36422679309e-05	2.76191083984e-05	0.000286766539314	0.000376683990661	1.16541625266e-06	0.000214412472739	0.000292006119823	0.000124744853534	4.16621480728e-06	0.00014411393317	7.65820770746e-05	0.0	9.00867755709e-05	0.00022941862679	2.39834050913e-06	0.000222393710649	7.09597326343e-05	5.98827773237e-06	2.69216789625e-05
0.000307018863565	3.76013259119e-05	0.00010159200422	0.000182062356373	0.000174367999812	0.0	0.00018349683754	0.000143004742276	2.27853780419e-07	0.000885408918743	0.00023110005263	0.000106275829406	0.000108843926994	0.000224987720603	2.60976294824e-07	0.000248085754775	0.000157898666376	0.000185478438157	4.13019030785e-06	0.000168055193504	7.37448181933e-05	0.000145332399986	7.82904456412e-05	0.000107867430113	0.000149113897974	0.000150874142622	3.41709554115e-05	0.00010709342324	7.99296878246e-07	0.000148024327648	1.24854875281e-06	1.52603337002e-06	5.25823854589e-06	0.000260321719471	0.000245832780941	2.67977599863e-07	0.000183159538051	0.000156045506476	3.05761828528e-05	9.80383471292e-07	0.000436610328654	0.000149475888074	0.0	6.77871820663e-05	0.000197063312859	7.1583287585e-06	6.82438695086e-05	0.000274987000241	1.44615243083e-05	8.04519068956e-06
0.000225443921832	0.000159528642637	0.000112789456189	0.000237899336088	0.000203805209367	1.08697368575e-06	0.000204862099743	0.000206360264753	0.0	0.000740278192893	0.000239957604215	4.30327085318e-05	5.50891781929e-05	0.000159740252118	8.04835450765e-08	0.000292813403075	0.000100330107778	0.000156505381518	2.01809644832e-06	0.000218609297558	0.000174338393984	0.000106264533111	9.99683156127e-06	0.000110964576191	7.91873763368e-05	0.000120465239718	0.00010440628567	5.58579048539e-05	4.36213846042e-08	0.000197996311896	1.82966744281e-06	6.0804010972e-06	6.73670330301e-06	0.000225769237854	0.00035020367415	1.75066713939e-07	0.000184841131614	0.000239971210819	7.56994380859e-05	1.66624568401e-06	0.000209562680642	8.18125934261e-05	8.39711653633e-08	8.30834451666e-05	0.000223948644954	5.90611467098e-06	0.000162731036639	0.000108588171158	1.91908167506e-06	2.94669597596e-05
0.000228495591315	0.000165196360748	7.18976937698e-05	0.000244840076242	0.000223264930253	3.38448985388e-07	0.00024923037352	0.000236320510125	1.47129726853e-06	0.00081387336079	0.000328923758476	4.24173629418e-05	5.48119610701e-05	9.24768018051e-05	1.29823051895e-07	0.000212463505023	0.000110753527842	0.000134974083085	5.17108614934e-06	0.000261093297482	0.000172102386938	7.53958726662e-05	7.00605494991e-06	8.55146980317e-05	8.9646033589e-05	0.000110980440015	0.000101682986879	3.90139372765e-05	5.76248462174e-07	0.000158759749714	6.75816681505e-06	9.80187421085e-06	2.47269891934e-05	0.000305765211233	0.000350959071776	5.09421408974e-07	0.000189735774382	0.000276720445826	0.00011239726412	6.44371256696e-06	0.000181650141711	8.32106537776e-05	5.35604147657e-07	8.60540312612e-05	0.000218615315694	8.48888324229e-07	0.000187002771623	0.00012160463121	6.72956825275e-06	2.24224172192e-05
0.000184881550985	0.000120876676037	3.15032460097e-05	0.000271625075933	0.00027627963697	1.23689844611e-06	0.000333745427147	0.000293012252672	1.02825318307e-06	0.00092114260844	0.000315712130414	3.41268261409e-05	4.19872053944e-05	7.24252612218e-05	2.16840637746e-07	0.000195518202943	9.09912768005e-05	9.77019490304e-05	5.30341695519e-06	0.000213865357026	0.000114899676799	6.07359989064e-05	1.98677005453e-05	7.40343455709e-05	8.03237965168e-05	8.37086832302e-05	7.12635152859e-05	3.67595398709e-05	5.38811268047e-07	0.000149280195197	2.79936953191e-05	2.39976405156e-05	2.66346383269e-05	0.000288742271092	0.000315854218073	3.97080521463e-08	0.000210391666278	0.000318162570746	7.93507344037e-05	5.04498940736e-06	0.000199653488514	0.000103576768671	8.29214363318e-07	9.94953617441e-05	0.000210122486452	1.73707918854e-06	0.000147800635707	9.72141794804e-05	4.77076629015e-06	1.81176755919e-05
0.000240574168818	9.40909167237e-05	1.42342132094e-05	0.000249772081767	0.000239755815353	4.28586621666e-07	0.000320654816055	0.000235070782447	3.6940338152e-07	0.000835087768964	0.00024505253935	2.1865396521e-05	2.9699353654e-05	0.000119282302887	3.38171418358e-07	0.000386340741756	0.000180569515862	0.000183957200088	1.00064755116e-05	0.00024541813345	9.81147369091e-05	6.35861665963e-05	8.42253458094e-06	6.86286467689e-05	7.66747827065e-05	0.000152860043264	4.82990523482e-05	0.000126895537843	9.06213578446e-07	0.000229846557016	7.29149483695e-06	1.25722067981e-05	2.40263564121e-05	0.000283855559636	0.000284262319855	1.27684513659e-06	0.000213402799467	0.000296935174284	7.56550331711e-05	4.10837412519e-06	0.000257113613813	0.000109006816627	0.0	8.97611546925e-05	0.000230307143271	1.30828897238e-06	0.000121045574564	9.32769454319e-05	4.88060041542e-06	1.898193725e-05
0.000246614118386	0.000122982875909	9.13245652352e-06	0.000244658899756	0.000193980851159	7.17664571917e-08	0.00026055819131	0.000215740258324	3.40782956118e-08	0.000758627160346	0.000263328436853	5.33795138604e-05	6.51520708731e-05	0.000109906418541	0.0	0.000263159176986	0.000106175109116	0.000133984880834	5.71715567257e-06	0.00022384513138	0.000109561844684	8.61952429592e-05	1.23779558017e-05	8.38272636319e-05	9.75480063915e-05	0.000173961086953	8.94782279919e-05	6.38657904107e-05	5.59665728917e-08	0.000149716052843	9.95899192695e-06	5.79150301764e-06	1.88610248812e-05	0.000274155470333	0.000263978117795	3.76817407672e-07	0.000189585412421	0.000238236189148	7.77228343953e-05	3.22042901721e-06	0.000242911286738	7.96635147153e-05	1.03938801616e-07	7.51870030338e-05	0.000221820977074	4.08700566453e-06	0.000142078286981	0.000201500533038	8.00942862588e-06	1.66789371033e-05
0.000220485567996	6.5264696295e-05	3.71496754281e-05	0.000218091298698	0.000211699164936	0.0	0.000205890306156	0.000205194323352	3.02364603796e-07	0.000789734987107	0.000204380888955	8.95170747742e-05	7.86968258629e-05	0.000112185060504	2.41438679671e-05	0.00026204648339	0.000122261957334	0.000125381798152	6.45223233238e-05	0.000219768031474	6.75786500831e-05	0.000143389458466	4.43607160634e-05	0.000139722545118	0.000125057622198	0.000145502385649	8.31029191092e-05	9.3435235879e-05	2.13999649857e-06	0.000176893210524	2.86683205062e-06	2.96720215845e-06	3.2405565603e-05	0.000209870289315	0.000273233548123	1.4592751602e-05	0.000168026767578	0.00021968919351	8.70782087056e-05	1.8645541216e-05	0.000261632203794	9.71064337929e-05	2.02899163112e-07	6.77227789652e-05	0.000181242456694	1.598742152e-06	9.65145757115e-05	0.000228153745311	8.51927763011e-06	5.21620143248e-05
0.000210023876178	0.000106692418943	1.29390181934e-05	0.000223240004357	0.000182384875061	8.24148982174e-08	0.00022001657996	0.000190184947934	6.10754289747e-08	0.000779588780885	0.000266453450087	5.26105407444e-05	6.40553101253e-05	0.000162634649871	0.0	0.000248287908601	0.00011718269067	0.000140921236469	1.39020383514e-05	0.000225516674846	0.000115817095489	8.60145332669e-05	1.33769970523e-05	5.33350318132e-05	9.57414720682e-05	0.00011406797384	5.31243794702e-05	7.7809327526e-05	4.15929983567e-08	0.000147190536306	7.7515516783e-06	1.06370527494e-05	9.24573968994e-06	0.000208895069167	0.000241803600978	3.49833557174e-07	0.00018634847115	0.000221571706056	6.60587583089e-05	2.38429902178e-06	0.000275537676069	9.35892192228e-05	1.58189764241e-07	7.68470063558e-05	0.000203201015371	5.74141378724e-07	0.000117526283415	0.000170868516459	5.56878366076e-06	1.26248550862e-05
0.000201632968141	9.91911078669e-05	2.32202466632e-05	0.000288439358648	0.000240122506773	5.43277521601e-07	0.000264628205421	0.000237890107788	3.30215451822e-07	0.00100539622919	0.00024946353168	4.40597999228e-05	4.92866308498e-05	0.000108520138328	4.61420514318e-06	0.000285874557601	0.000107648511066	0.000128982554421	8.69182426072e-06	0.000185546917083	8.92248349744e-05	8.48611750195e-05	1.41807173019e-05	6.46070609356e-05	9.67090123152e-05	0.000120033425688	5.69609404239e-05	9.30145634302e-05	5.08900673681e-08	0.000147888471727	4.60130155425e-06	6.43354863529e-06	1.7887633647e-05	0.000231203164031	0.000244066691751	2.21387888613e-06	0.000174801820702	0.000286698057728	9.01489271837e-05	1.05328040751e-05	0.000236059100813	0.000107615253644	0.0	8.48339918983e-05	0.000194275009684	4.48517380211e-06	0.000128544025836	0.000177653777629	1.08478560553e-05	2.24938726098e-05
0.000226560247434	7.22618817799e-05	1.89874628955e-05	0.000257667290761	0.000276835940943	2.95865344852e-06	0.000386214978785	0.000322007302065	7.57927240895e-08	0.000965848698503	0.00024638929565	3.86429340386e-06	7.74386789095e-06	3.51879347154e-05	0.0	0.000286653239544	7.92343132889e-05	0.000109076256696	1.87169476681e-06	0.000226039879249	0.000132989477318	8.37038368981e-05	1.32100120458e-05	0.000112284033582	0.000110725536151	6.56531189995e-05	5.46344029357e-05	6.94694224747e-05	0.0	0.000167374138629	1.11814735434e-05	1.17372673011e-05	4.78938723146e-05	0.000341905342085	0.000218723253709	0.0	0.000198633539277	0.000342119257417	7.30537243881e-05	4.2403971738e-06	0.000140517575675	6.05363711529e-05	1.60232009844e-07	0.000109444687264	0.000141842476424	2.72948582581e-06	0.000116219333611	6.17757820185e-05	1.3484626307e-05	1.26313206824e-05
0.000172717553001	5.63173688997e-05	2.22861595514e-05	0.000245588979098	0.000270065364619	1.05429931447e-06	0.000337430413351	0.000281274455213	2.37239869252e-08	0.000722448727512	0.000238720317668	3.03797431596e-05	7.60698938948e-05	6.43377598991e-05	5.89403705959e-06	0.00021300923847	9.39320091461e-05	0.000120049571207	7.85565249912e-06	0.00019351451609	9.86323517567e-05	7.80769388182e-05	2.33602038339e-05	0.000109654181134	6.29233673189e-05	4.87694980868e-05	5.19080398066e-05	4.60204153596e-05	5.27920772508e-06	0.000155942865304	4.59296901938e-05	8.18447769569e-06	3.5476144324e-05	0.000293419809809	0.000271311445084	2.31676344231e-06	0.000168909897826	0.000278894513669	5.81422867841e-05	1.28112343081e-05	0.000148651723516	7.17724375692e-05	4.51795448216e-08	0.000100915761627	0.000156487051725	2.37133240506e-06	0.000126635046181	0.000183690025546	5.40817189977e-06	2.21148663367e-05
0.000176147598196	0.000127221670775	1.84079924641e-05	0.00025727444016	0.000245616237247	5.36755140822e-07	0.00027613266684	0.000233838207887	4.21221581408e-07	0.000922282444352	0.000270913817251	1.99974904289e-05	2.3405681492e-05	7.25488289188e-05	0.0	0.000190220476497	0.000144881760334	8.25583141389e-05	2.8327726112e-06	0.000214370730018	0.000118947793524	4.28126818073e-05	8.24349553044e-06	5.40327213405e-05	7.47010818634e-05	8.46551263411e-05	5.71732910854e-05	5.40544130583e-05	1.94776709832e-08	0.000160466404606	1.30774695187e-05	2.32629766396e-05	1.86797355305e-05	0.000182698605498	0.00026802241534	0.0	0.000198850042788	0.000285797280365	8.15893989762e-05	2.29850615762e-06	0.000175763430845	8.73766047444e-05	3.67372503393e-07	8.5066316644e-05	0.000196722974041	3.02960556297e-06	0.000140028014114	6.87832626915e-05	5.58428316824e-06	1.37538993751e-05
0.000153502417376	0.000124655069717	4.34752658867e-05	0.00023418804893	0.000255349189474	6.48351812628e-08	0.000310322698832	0.000263853852593	1.33049761124e-07	0.00093659542028	0.000292955578233	3.6970577783e-05	4.72470164153e-05	9.48090259988e-05	0.0	0.000218622621447	7.87985787744e-05	9.386137092e-05	6.11175424931e-06	0.000178574012637	0.000107739722657	5.69758635414e-05	1.09067957342e-05	6.96644391442e-05	7.89227929118e-05	8.04996435325e-05	7.34430054107e-05	2.88346636597e-05	7.58788180741e-08	0.000127225182923	2.0885585281e-05	2.1486344667e-05	1.53872379429e-05	0.000233944777016	0.000245949532321	1.38679583183e-07	0.00020704913634	0.000328263736963	8.96972731739e-05	5.50128673818e-06	0.000171276111108	7.24304615302e-05	4.54247863872e-07	8.44242914686e-05	0.000165396023784	8.73487137391e-07	0.000169256672786	9.68725796274e-05	7.06986336121e-06	1.61526188764e-05
0.000144910294903	0.00012594658643	9.03844727339e-06	0.000282665136107	0.000323653894218	2.65859711517e-06	0.000371662013784	0.000309207961934	6.51950244768e-07	0.000906360036991	0.000337745721644	2.03895275286e-05	2.8917492571e-05	9.10317391537e-05	0.0	0.000229803180503	8.54914093937e-05	0.000122353578251	5.05708851395e-06	0.000189887491833	0.000136258505841	5.64501402088e-05	1.22670799754e-05	0.000103066720005	7.34027441782e-05	0.000104148876839	7.43091364141e-05	4.10211673943e-05	2.32475723832e-07	0.000129962147263	4.7673666301e-05	2.14550902999e-05	4.27521951645e-05	0.000319514759867	0.000369098293502	1.77129397428e-07	0.000206166009032	0.000337911894408	0.000103511723155	6.87428202336e-06	0.000154162806354	8.30506451883e-05	2.74579444452e-07	0.000106045946651	0.000166602568879	1.45822570682e-06	0.000189464126378	9.41407223469e-05	2.7953997704e-06	1.04089654913e-05
0.000121603823627	0.000111332453013	3.96592932335e-05	0.000234071767263	0.000221570070523	1.66760801473e-07	0.00027155614025	0.000219056666679	3.09725475383e-06	0.000743093078148	0.000228521340326	3.19694275232e-05	4.05435702507e-05	0.000107928813404	3.52596600662e-07	0.00017154428669	6.27935522718e-05	9.76858042642e-05	9.7338767152e-06	0.000165695990155	0.000127710429587	0.000106406718527	1.07743311871e-05	0.000116097670395	6.70464663251e-05	9.93249215731e-05	8.69476795405e-05	2.58413269089e-05	4.52181918964e-07	0.000181980009492	2.46440141509e-05	2.15272031974e-05	3.414758034e-05	0.000244220590868	0.000344969691088	2.01832456839e-07	0.000163046803431	0.000265687833883	4.86120135359e-05	5.66148319902e-06	0.000168506169196	8.79008414285e-05	0.0	8.22899644665e-05	0.000206078117242	1.0091453899e-06	0.000136492906008	6.97835407466e-05	9.95234201727e-07	1.10637556731e-05
0.000174009151483	0.00011900058222	1.45462892878e-05	0.000220770241419	0.000214318504971	8.07131828163e-07	0.000264778160551	0.000225838081247	3.34000658367e-07	0.000701242863145	0.000230468403527	1.9155436301e-05	2.38078873839e-05	7.07037670425e-05	1.4141515661e-07	0.000190829098406	6.5780777179e-05	8.12623719793e-05	1.97047555277e-06	0.000175909099645	0.000115665440239	7.29941385781e-05	2.33410891146e-05	8.9881101436e-05	5.38432155361e-05	6.74026029615e-05	7.9773984992e-05	3.34552707885e-05	3.34292927894e-07	0.000146570661853	2.61842055734e-05	2.12617504693e-05	2.64662578082e-05	0.000217145350867	0.000304847782578	2.31240367926e-07	0.000151431514482	0.000269702777106	7.348945232e-05	5.65078212387e-06	0.000119110290552	8.36779578974e-05	0.0	8.17317533239e-05	0.000150350577925	1.4432800669e-06	0.000169085624403	5.42900314851e-05	3.21372396663e-06	2.59448128199e-05
0.000194455967622	0.000100169373727	9.90268352111e-06	0.000251375162983	0.000229919900673	9.79824131173e-08	0.00028734914711	0.000234135929201	2.85390147799e-07	0.000880243054893	0.000249883718518	2.29487375994e-05	2.99725316678e-05	8.28344985781e-05	0.0	0.00032284362005	0.000156209982284	0.000137242529886	4.3054864115e-06	0.000247286148289	9.80634482116e-05	5.66788242459e-05	1.07635301748e-05	6.57906957008e-05	0.000157070592018	0.000169273242523	5.61610752198e-05	0.00012803657465	2.43188673249e-08	0.000227704342237	5.96249363821e-06	7.34520740109e-06	1.8840429391e-05	0.000264283035095	0.000299147708053	0.0	0.000201186776099	0.000264832922822	6.47265230171e-05	1.61711407708e-06	0.000211657326858	7.13397949903e-05	3.83782730519e-07	8.46135535704e-05	0.000218426414719	3.30849122731e-06	0.000122271115777	8.56585434925e-05	3.73052032439e-06	2.64235893505e-05
0.00017264367505	0.000163957665762	2.44800758147e-05	0.000280921754421	0.000269760236977	3.1250963597e-06	0.000298738937802	0.000235875868257	5.82575388465e-07	0.000867911984279	0.000325198595681	1.1350845948e-05	1.51194003053e-05	9.57194059091e-05	0.0	0.000198305027932	7.53814819118e-05	9.60966387047e-05	2.34059056636e-05	0.000250270358948	0.000150705277782	4.58061674655e-05	1.29911661143e-05	9.65291442622e-05	4.88007305482e-05	0.000109242466269	8.32552692353e-05	3.70696485458e-05	1.4949239055e-07	0.000151621699642	8.2288497606e-06	3.05288444085e-05	6.25174427594e-05	0.000224977973208	0.000330622150408	0.0	0.000218786860906	0.000295895077734	0.000148320938017	4.00849538631e-06	0.000181214891358	0.000130699768897	0.0	0.000100420487298	0.00016164135841	6.33783342079e-06	0.000180834664898	7.64268113209e-05	8.20870774202e-06	2.98942671024e-05
0.000208133341936	5.32261481568e-05	4.20774937555e-06	0.000172737293866	0.000176961709333	0.0	0.000201330950846	0.000168815246494	1.30475783049e-07	0.000633058433801	0.000191609343249	1.63271010754e-05	1.96735966788e-05	9.65062258932e-05	1.66957628933e-08	0.000256949889789	0.00010908178743	0.000106130904388	1.76471617866e-06	0.000191731636258	5.52916547497e-05	3.98420264992e-05	6.91415929741e-06	5.44204041596e-05	0.000136697859362	0.000120345919906	3.11031373516e-05	0.000101697975493	0.0	0.000154507364895	3.3797022735e-06	3.47511976001e-06	2.07664711794e-05	0.00016545660513	0.000182663167117	0.0	0.000152306735241	0.000224591511734	2.63641888812e-05	2.02300118694e-06	0.000279429648337	7.29711078151e-05	1.93510688842e-07	6.07192713779e-05	0.000198426136225	1.27240325746e-06	6.45397122494e-05	0.000120537312885	5.75187215062e-06	1.58528095988e-05
0.000367216396629	7.0181021907e-05	2.22438511893e-05	0.000234742321242	0.000193757868267	2.23556097034e-07	0.000252282725685	0.000199488712339	9.16660625241e-08	0.000813011010924	0.000244777399998	3.61038539637e-05	4.11780702062e-05	0.000126393367159	2.6764037531e-07	0.000364835341474	0.000164693258583	0.000171374998045	1.88935766336e-06	0.000230692475833	6.69679447529e-05	7.03875993793e-05	1.24837097246e-05	5.41010315479e-05	0.000176962650089	0.000201319418953	2.88958245665e-05	0.00016436766145	3.04070553438e-07	0.000188159710507	6.01073727562e-06	3.16898179276e-06	1.92015714455e-05	0.000248054244159	0.000275072812039	3.64862068669e-07	0.000210034136976	0.000243113608962	5.99288268654e-05	2.81685757124e-06	0.000287960341026	7.31544784787e-05	0.0	7.78677368422e-05	0.000255595845409	3.36006401032e-06	9.58465396763e-05	0.000136051631958	4.22773425784e-06	9.76265773749e-06
0.000297664696494	0.000115686714901	9.95471597268e-06	0.000276268180865	0.000267637542898	1.30798132238e-06	0.000282491521719	0.000257573184493	1.97097618045e-07	0.000870730332961	0.0003011288274	1.34575497499e-05	1.77491164974e-05	9.12662855215e-05	0.0	0.00029090291967	0.000118924689	0.000126824241194	2.37637243996e-06	0.000214421690947	0.000111721792241	3.69189057488e-05	8.21678024314e-06	6.16999000499e-05	7.79848439383e-05	0.0001113011179	6.20161457007e-05	0.000115430545823	0.0	0.000180130011291	1.67767058142e-05	2.07966624869e-05	7.40958483859e-06	0.000248055444468	0.000236512297844	1.87229084515e-07	0.000250011165871	0.000287400006752	6.7060291649e-05	2.7096930505e-06	0.000281448734721	0.000126830983928	4.26796135811e-07	9.10469580974e-05	0.000211920970022	7.40139052516e-07	0.000152419667973	0.000191101924238	5.89640892501e-06	1.85973926277e-05
0.000391275984165	4.89459125731e-05	6.92827867925e-06	0.000276242712715	0.000261767099157	2.24751808384e-07	0.000332199494127	0.000268776303304	3.89172501963e-07	0.000953691738007	0.000270915745506	5.24462711535e-05	7.27843555462e-05	0.000100112761305	0.0	0.000375767919558	0.000336988835086	0.000205925527479	2.0822780602e-06	0.000238284930918	3.21123782325e-05	7.12581547175e-05	1.72539418349e-05	8.62980826372e-05	0.000232904814476	0.000247248814551	4.19421366073e-05	0.000175622443725	2.40981506713e-08	0.000203639097585	6.96679714547e-06	6.13718401257e-06	1.04118364077e-05	0.000291548342683	0.00034915570256	0.0	0.000256194832247	0.000358952175038	4.7842668838e-05	2.68943386594e-06	0.000293551702472	9.61584656251e-05	6.86302126652e-07	0.000102203842217	0.00030443709604	1.38049108668e-06	5.81451326545e-05	0.000189635012407	1.30670783324e-05	2.19991358981e-05
0.00031018168054	5.40108745299e-05	0.000141755078142	0.000184541290846	0.000144119550321	0.0	0.000163348256812	0.00015132194487	1.82878574725e-07	0.000906955926777	0.000208311097576	8.6247114022e-05	0.000110759833306	0.000218102973901	0.0	0.000255150382977	0.000131305621232	0.00016625121731	3.40956236013e-06	0.000184363770239	5.81776763206e-05	0.000108646640571	2.38479113908e-05	3.75207527699e-05	6.77707564765e-05	0.000115314237931	4.13163554635e-05	7.82092740328e-05	0.0	0.000119835450708	1.67669606134e-06	3.26737157276e-06	2.58580643156e-06	0.000204962531214	0.000202979071628	0.0	0.000176884442642	0.000193184449184	3.2583968181e-05	1.30449005431e-06	0.000318934605883	8.32020933869e-05	0.0	5.49755771384e-05	0.000216427925061	3.52252330322e-06	9.32688047826e-05	0.000206300438658	3.5132294311e-06	6.0113206674e-06
0.000177455312037	5.61475184831e-05	3.49373249061e-05	0.0001993497608	0.00016905026521	1.0402779639e-06	0.000191158918223	0.000181567498846	1.41073208306e-06	0.000830794964151	0.000232283606215	7.18019799878e-05	9.82468442952e-05	0.000159299985055	0.0	0.000219028206197	8.63952431142e-05	0.000101110104571	4.79289661202e-06	0.000172437849482	8.81570400666e-05	0.00010493719916	1.45896815854e-05	4.95767077623e-05	0.000119623373451	0.000114090434516	5.16690810198e-05	0.000112988312178	9.24176223167e-08	0.000120045079595	3.23022617766e-06	4.49236258435e-06	7.55854735203e-06	0.000213689140322	0.000276583858894	0.0	0.00014423250352	0.000179396551176	4.15626657225e-05	2.90568636985e-06	0.000283007336472	7.88824516716e-05	0.0	6.57575403127e-05	0.000252446366663	1.3542038905e-05	0.000100117043003	0.000209288666837	1.09765832993e-05	8.27034311143e-06
0.000232013084692	0.00020910698707	3.30145283484e-05	0.000288118431274	0.00024795606188	3.18076102138e-07	0.000265921094856	0.000223128654503	6.38000533488e-07	0.000862115905514	0.000256524063046	2.89138841224e-05	3.42654137956e-05	0.000142942703623	0.0	0.00026434572717	0.000100434908024	9.60465908251e-05	4.48704277166e-06	0.000237319400307	0.000188138797478	6.44389679892e-05	1.66680009573e-05	6.0203055895e-05	7.01733481503e-05	0.000112082822849	8.71932725603e-05	4.43338094629e-05	2.74754964795e-07	0.00015254788327	1.1491120896e-05	2.00956246917e-05	1.33723955159e-05	0.000227861369705	0.000348723659311	0.0	0.000195125287908	0.000278633845442	9.65158608936e-05	8.11285123638e-07	0.000142329887008	7.69356343333e-05	3.27922914617e-07	9.17279278246e-05	0.000192800484581	3.4350854586e-06	0.000172596628086	7.25322306604e-05	3.67263673779e-06	2.18648195315e-05
0.000193017904758	0.000154852620783	5.41261630533e-05	0.000275947898943	0.000232654835999	7.01105079424e-08	0.000251267597333	0.000238155414027	0.0	0.000879572044346	0.000296301088168	3.83359036703e-05	4.74180571023e-05	0.000124217176616	0.0	0.000300804047172	0.000108216999554	0.000130611056069	5.36091956287e-06	0.000227962414053	0.000128400466312	6.20457286995e-05	5.7732333234e-06	6.45525695321e-05	7.86247841234e-05	9.90301004595e-05	8.67908062851e-05	4.77747504789e-05	2.62791227555e-08	0.000141587380962	5.35734075524e-06	1.17941110111e-05	1.37056418287e-05	0.000259638324025	0.000404529032549	1.83398107448e-07	0.000193795487065	0.000243156649897	9.58141561867e-05	3.20152648936e-06	0.000210442868649	8.7727787293e-05	1.02581420866e-06	9.0270864033e-05	0.000212137917972	1.99461257875e-06	0.000163994978803	9.62857677866e-05	2.84622572901e-06	2.13825855934e-05
0.000216527434896	5.56631174535e-05	4.49390562434e-05	0.000187525442009	0.000167337946313	4.52279231098e-07	0.000174640746951	0.000169077183466	1.29883649533e-07	0.000863248184328	0.000204910815851	0.00010318136663	0.000132887871032	0.000125569626572	0.0	0.000248769749013	0.00010058429546	0.000117579050035	2.28638906866e-06	0.000191697717566	6.80587029356e-05	8.66447373226e-05	2.24369236457e-05	3.90893975664e-05	0.000125409541942	0.000102549456693	6.39291150668e-05	9.12257215452e-05	0.0	0.000148963484571	1.7192385012e-06	2.55131207054e-06	5.22227415113e-06	0.000172173513285	0.000283675550199	4.48327505803e-07	0.000199536109433	0.000182139672147	4.31383448712e-05	7.12615610917e-07	0.000339358936362	9.21609843175e-05	7.40876454751e-07	6.37754353168e-05	0.000244966747654	2.094659785e-06	8.43679408426e-05	0.000241991645308	9.42227487332e-06	7.44609078567e-06
0.000195902014962	0.000153851361927	3.49247620237e-05	0.000255240132189	0.000307578231041	2.31970162032e-06	0.000297668786535	0.000258154790552	1.7368602625e-06	0.000851598526224	0.000295758190425	3.27066821255e-05	4.10021028004e-05	0.000115509946932	0.0	0.000234008384874	0.000110662305823	0.000117500053321	4.30126195802e-06	0.000234013116589	0.000139939078796	7.43783801889e-05	1.54268072728e-05	9.25712269317e-05	9.03517056202e-05	9.35806469982e-05	7.34821824191e-05	3.4430750272e-05	1.5801507926e-07	0.000140971114765	2.68793109774e-05	1.65357323587e-05	3.42073041175e-05	0.000271097785996	0.00032161512688	3.67587948734e-08	0.000188693062557	0.000301186144886	0.000110424718139	5.57568180875e-06	0.000170302356207	8.35620717104e-05	4.84747454305e-08	9.01421243218e-05	0.000172947045195	1.42112736452e-06	0.000173654415831	9.36999342264e-05	3.0073118867e-06	1.70573302348e-05
0.000217202320551	0.000131469864086	3.27413580048e-05	0.000262033173659	0.000241567930341	7.94522267946e-07	0.000266764562408	0.000249337533012	2.56633621517e-06	0.000798213589744	0.000293449437287	5.07103078866e-05	6.17971689362e-05	6.50473413908e-05	1.00800256306e-07	0.000234097287556	9.43480904164e-05	0.000114032261933	5.25881513277e-06	0.000185395650042	0.000111401245058	6.63888274739e-05	9.18111407012e-06	7.50130240871e-05	9.11682873449e-05	0.000120064934249	7.502260917e-05	6.30467790718e-05	1.36582165471e-07	0.000165401618514	1.07109418853e-05	2.39984355802e-05	2.12341094812e-05	0.000214756378812	0.000277397243571	0.0	0.000216585341742	0.000277066012387	7.00857374202e-05	4.6355651662e-06	0.000215320044207	9.96592096172e-05	1.09036561026e-06	8.35575334957e-05	0.000205666761101	3.24906919342e-06	0.000134083347549	0.000144332081385	2.45012917903e-06	2.33692353789e-05
0.000195972792325	0.000113839294675	2.07227515662e-05	0.000272590054458	0.000304212147999	1.00625232601e-06	0.000339520808751	0.000324615645483	6.43384490314e-07	0.000782021526415	0.00029407645174	1.96711790784e-05	2.13623439671e-05	7.77632670897e-05	9.02088277537e-08	0.000209236671364	5.61140943441e-05	0.000110049044528	1.28519181002e-05	0.000255799087666	0.000110012273317	8.90495423924e-05	2.97690034155e-05	0.000116949474044	9.48200747743e-05	8.80560394682e-05	6.67179378716e-05	2.26273871365e-05	2.19172843786e-07	0.000175178281375	3.17566692107e-05	1.76812820937e-05	0.000102712505364	0.000334805092199	0.000308878148507	1.58458946127e-07	0.000165188490639	0.000324877190816	5.84459239684e-05	5.92328787825e-06	0.000156258905598	9.33935185841e-05	3.71323331876e-07	0.000105608772425	0.000120232414098	4.86564133968e-06	0.000145977580499	5.28198294356e-05	4.40856916586e-06	1.40731996199e-05
0.000161545157452	0.000133033150108	1.42686674085e-05	0.000281665943304	0.000296601438899	2.76087423309e-07	0.000336257447477	0.000287247346323	5.67542538376e-07	0.000876695821864	0.000276569175596	9.15962911807e-06	8.07079119802e-06	8.02664174962e-05	0.0	0.000265139432419	8.55987497904e-05	0.000130341103924	9.08319793968e-06	0.000207426217693	0.000151640846841	6.22824968938e-05	1.7375595231e-05	0.000102358232827	5.96405158935e-05	8.35809579363e-05	9.37506879568e-05	1.3247868593e-05	2.12346714018e-07	0.000163452946822	2.89246347792e-05	2.19898808427e-05	5.82592964273e-05	0.000260665892505	0.000302891134466	3.6796377073e-08	0.000173459742662	0.000286911747632	9.04278162243e-05	3.93635393724e-06	0.000112340910712	6.67193943873e-05	3.04490020278e-07	0.000101375821189	0.00020826018351	4.36827950685e-06	0.000242962810708	0.000157107957601	2.08793122535e-05	2.80917746894e-05
0.000244237821941	5.53045180678e-05	1.48207096363e-05	0.000240614206754	0.000212957180277	0.0	0.000274510856136	0.000217235113032	1.75497017019e-06	0.000847174635934	0.000245353302312	3.31597128998e-05	4.67536821973e-05	8.56435836962e-05	0.0	0.000354624367653	0.00018539194186	0.000213587628315	3.92679386125e-06	0.00023308721732	5.89198206875e-05	7.02284618843e-05	1.5799202373e-05	6.81240208768e-05	6.32504292681e-05	0.000210394189512	2.93555494196e-05	0.000179428650357	2.24700618356e-08	0.000185331646117	7.4031510162e-06	4.30577730566e-06	3.6852525333e-05	0.000287392599426	0.00024106897103	9.40891410999e-08	0.000202349352807	0.000273461901992	4.64988617399e-05	3.89581282143e-06	0.000220940419132	8.95223829233e-05	0.0	8.50996931647e-05	0.000256534026725	3.2046039971e-06	6.46461843714e-05	9.60291051138e-05	6.60939999186e-06	1.50101051583e-05
0.000316619463649	9.28568117909e-05	2.23612897101e-05	0.000289250480828	0.000295730545089	5.37684016919e-07	0.000366949459704	0.000291002030583	7.2854784824e-07	0.000877853802032	0.000270802664232	2.14858387555e-05	2.05529635287e-05	4.81656611035e-05	1.91060928209e-08	0.000286074054486	0.00010780135963	0.00013772071153	5.5538063685e-06	0.000217463078364	9.97869433414e-05	6.01832621635e-05	1.60787197068e-05	8.35145794246e-05	5.9720335288e-05	0.000117355269931	6.10541876079e-05	0.000100477891963	7.74418512976e-08	0.000170857915375	1.55187927088e-05	1.82591037924e-05	2.72956305285e-05	0.000316200714898	0.0003271107689	6.6262682027e-08	0.000190507120916	0.000364244529593	5.8042691226e-05	6.00256362716e-06	0.00018343637279	8.20965719412e-05	4.76510522146e-08	0.00010955236675	0.000186864617686	2.60222671202e-06	0.000137692488807	7.79116358722e-05	6.44001249665e-06	1.56694544385e-05
0.000220895403832	9.69891770179e-05	6.66705712918e-06	0.000200032199184	0.000158571333994	3.06761501864e-08	0.000197040848516	0.000167992150187	6.45522552818e-07	0.000765085578929	0.000194549704594	8.5744755077e-05	8.24867800335e-05	0.000213806463292	2.38824530919e-05	0.000287794427289	0.000129066009426	0.000132612768075	0.000112374284718	0.000167490458836	8.43656292655e-05	0.000113135603845	4.92611001385e-05	0.000123937145597	0.000116356978294	0.000111010967337	5.5190793262e-05	8.49041623153e-05	1.94488509387e-05	0.000140786262241	3.43674071364e-06	3.47735393975e-06	3.20062040816e-05	0.000224299913731	0.000367393912051	9.36254828446e-06	0.000137101818563	0.00019938932295	0.000110215234867	2.3881684818e-05	0.000213027926425	7.14072095054e-05	1.69677455719e-07	5.89595893932e-05	0.000194155513244	3.07383756608e-06	9.6631763402e-05	0.00016982407522	6.48900763315e-06	3.95838573682e-05
0.000208136887406	0.000142766370221	3.13052181578e-05	0.000225243085385	0.000187658786458	0.0	0.000212704726828	0.000212596604681	4.27265007777e-07	0.000841031864218	0.000273771170536	5.03309082521e-05	6.76431649628e-05	0.000192721851597	0.0	0.000339987379496	0.000130892259549	0.00013961172767	9.53119080655e-06	0.000245341187483	0.000141074482334	9.80770638738e-05	1.32911287493e-05	8.13547483679e-05	0.000121578140283	0.000116006796102	9.55784480679e-05	5.50302921269e-05	8.09475061813e-07	0.000143413584353	6.33209112411e-06	6.59833331029e-06	9.91680375791e-06	0.000297496806352	0.000313148596002	0.0	0.000195383260989	0.000238205653747	0.000114977127625	1.8402599359e-06	0.000209538484555	7.63921499869e-05	1.89962527122e-07	7.67256752535e-05	0.000234276036335	1.41868414954e-05	0.000162721266491	0.000124442908546	3.44856167145e-06	2.27533503771e-05
0.000194480151914	0.000110902093179	2.28974772714e-05	0.000223658191122	0.000205732418556	1.34167225865e-06	0.000227149764694	0.00021551133171	6.99696245344e-08	0.000955603971474	0.000285066955813	5.2046763477e-05	6.23559040131e-05	0.000127934180739	1.79328552784e-08	0.000251600064782	0.000117341278215	0.000142450106179	4.52486121159e-06	0.000180325166873	0.000102871491149	8.31224617831e-05	1.75378437895e-05	9.00798727638e-05	9.2101032895e-05	0.000112305692905	6.37045294556e-05	5.32745055189e-05	4.85972614904e-08	0.000142390270571	1.08960060583e-05	1.81996032484e-05	1.69460906884e-05	0.000248712343927	0.000301941971818	1.01745928135e-07	0.000200831832664	0.000252463759354	7.77891174811e-05	4.07593389965e-06	0.000274157748855	8.33048870327e-05	8.94499394764e-08	7.61687889546e-05	0.000215095289612	2.09679780256e-06	0.000134051056049	0.000117462711806	4.7303497031e-06	1.46902422868e-05
0.000267804852968	8.03317994919e-05	3.09598861882e-05	0.000311314579572	0.000333626354831	7.81386779664e-07	0.00037485792047	0.000325198760956	4.86678536306e-07	0.000804532902444	0.000303626546036	1.71453135088e-05	1.97612334647e-05	6.0240656288e-05	1.01465032313e-06	0.000190393815337	5.14225790787e-05	8.11615460236e-05	7.57020702243e-06	0.000246712764249	0.000171421816355	8.60691266961e-05	2.51015699577e-05	0.000128406077873	8.62858310781e-05	0.000141622643964	0.000126113917083	3.19725525517e-05	5.12606398852e-08	0.00020923976465	1.8924078739e-05	4.54788850724e-05	4.53119193347e-05	0.000263663631036	0.000273492719672	8.12579985659e-07	0.000190130543691	0.000365503899651	7.09941581761e-05	1.2206637711e-05	0.000162835001792	9.64627007797e-05	1.45699104903e-07	0.000119238724606	0.000206898666178	1.29615594894e-06	0.000193597639024	7.83323081876e-05	1.05179941772e-05	1.49565471222e-05
0.000292574489473	0.000110180850294	3.32410781558e-05	0.000261176360683	0.000276022083144	1.22524803277e-06	0.000293723112633	0.000256823534403	1.59204704967e-07	0.000861189586295	0.000287703252411	2.65968134687e-05	3.77296630045e-05	0.000121331768484	7.42227308733e-08	0.000321652412955	0.000120748563168	0.000140109098736	4.63614941066e-06	0.000213806639414	9.38661127796e-05	9.40592582162e-05	1.01476678249e-05	9.78079985239e-05	0.000139230430688	0.000136709135509	5.50028483557e-05	5.47197170088e-05	7.54671653414e-08	0.000155578868124	1.58008252851e-05	8.85399157422e-06	2.73803600786e-05	0.000291108234879	0.000286981537642	5.60756120679e-07	0.000200564223684	0.000284984967072	7.50036571963e-05	6.09501982844e-06	0.000347330276916	0.000144977269225	6.79633112305e-07	8.6801250412e-05	0.000221584250042	7.90987580151e-07	0.000117298416011	0.000202213515511	6.32608794848e-06	1.45024479076e-05
0.000191101021855	0.000111740043612	9.81511301501e-06	0.000301576578015	0.000331195328086	4.59316816742e-06	0.000390459230757	0.000327269065663	1.46510017453e-07	0.00085623356934	0.000315646544746	1.67267791771e-05	1.07099301177e-05	8.59331462975e-05	1.945375551e-08	0.00020428021276	6.75009419112e-05	0.000124907904504	1.14333040567e-05	0.000228884555905	0.000136565043517	9.70544177424e-05	1.49694689032e-05	0.000147856231983	7.54765148506e-05	0.000119450150819	8.47314041667e-05	4.99172170828e-05	3.66347771657e-06	0.000238151639683	3.43464680912e-05	2.24659930261e-05	7.04226705739e-05	0.000385302599884	0.000328122243399	3.67916947108e-08	0.000203207086078	0.000351192210414	9.01572596863e-05	6.93926042397e-06	0.000187844395407	9.97257361585e-05	2.1553481954e-07	0.000124761502484	0.00017569450988	2.80473349564e-06	0.000198372873378	8.29847277204e-05	8.87227051037e-06	2.64590976972e-05
0.000204465596437	0.000116266085763	2.41312423439e-05	0.00021969181652	0.000188559786192	2.18621641383e-06	0.000196068410541	0.000181473121189	5.6325157384e-07	0.000701721078244	0.000207346195166	5.31997740794e-05	5.0542890927e-05	0.00020223194434	0.0	0.000226909078072	0.000118049771568	0.000139839652026	1.90597106025e-05	0.000201533840431	0.000121732721622	9.12772989415e-05	5.4610023247e-05	0.000115271665549	8.67059640596e-05	0.000110004383197	0.000104954860375	6.76478617872e-05	8.36011881518e-08	0.0001629813689	3.65854056786e-06	3.3345705119e-06	1.28185046686e-05	0.000195641393618	0.000233631959743	0.0	0.000148713008704	0.000204297369015	9.04026009818e-05	2.76044438729e-06	0.000287432560217	9.60648958956e-05	9.76437905947e-08	6.90929293961e-05	0.000182761207589	2.19943367427e-06	0.000109775194618	0.000174518094979	1.02281789767e-05	1.69452800718e-05
0.000205783654837	7.15203380528e-05	7.06042557005e-05	0.000212517658839	0.000175386895562	4.27735467673e-07	0.000189678736949	0.000187032811719	0.0	0.000859972530751	0.000267887674572	8.75309873887e-05	9.59190317488e-05	0.000100568681711	1.03926480652e-06	0.00030059247413	0.000137340514885	0.000139323129142	4.63963604447e-06	0.00019213298971	7.09859457814e-05	8.71048449292e-05	1.31037003828e-05	5.37895694395e-05	9.79224513681e-05	0.000120193566256	5.6789081299e-05	7.6960742804e-05	1.46994006873e-07	0.00015088530871	4.18629868891e-06	3.68218950616e-06	8.81991788417e-06	0.00026557291946	0.000245407248559	0.0	0.000187084216391	0.000209822729008	5.23425628363e-05	3.52930305263e-06	0.000330302651646	8.99172362221e-05	8.11364769118e-08	7.33226535253e-05	0.000215831412003	5.9538431882e-06	0.000102894393067	0.000178049769991	5.90594037908e-06	1.81104385502e-05
0.000190288399594	9.91124548219e-05	5.2577599478e-05	0.000230264628859	0.000216970989853	1.06909703488e-06	0.000260285946833	0.000226432496301	3.8064002131e-07	0.000739168747707	0.000207947251494	4.28350809055e-05	5.767508534e-05	0.000112776395748	0.0	0.000216859354729	6.73700999418e-05	9.08877925784e-05	1.34901726962e-05	0.000171963356729	0.000104336978064	8.04508728237e-05	1.91009761986e-05	9.81079926125e-05	0.000108890900741	0.000113205962607	7.93514520991e-05	4.34758463799e-05	4.84301884646e-07	0.000152660033365	8.01607328174e-06	8.58127941946e-06	5.43555332869e-05	0.000254049660695	0.000254289544559	5.10444403691e-07	0.000147327126471	0.000236475561692	6.8203024475e-05	6.5373395543e-06	0.000204044340438	8.74260685639e-05	2.88486791612e-07	7.53688464095e-05	0.000189108484805	1.62894783418e-06	0.000127052867222	0.00011583511499	4.9107893347e-06	1.5573376787e-05
0.000173076079749	9.07531608875e-05	4.50273294898e-06	0.000246958901723	0.000240224179739	8.56406430537e-07	0.000304801215923	0.000250809963397	0.0	0.000878478696716	0.000227632398834	7.00402190637e-06	7.25447699827e-06	5.30234991375e-05	3.10737118533e-07	0.000306180117957	0.000126717536341	0.000130018497684	3.32289148925e-06	0.000229483832178	8.35624047732e-05	4.27248499354e-05	8.50771580354e-06	6.14495436113e-05	7.622978391e-05	0.00016130443092	3.79236320806e-05	0.000132807145537	8.02116791419e-08	0.000201887752354	3.97130195521e-06	1.34337492952e-05	1.47782083719e-05	0.000221240667153	0.000273411620025	3.5380378111e-08	0.000228442245421	0.000295087545117	8.3613976135e-05	1.67585455504e-06	0.000243970258348	8.35961203884e-05	4.66569926483e-08	8.80142549313e-05	0.0002168203626	6.86279039223e-07	8.44984308494e-05	5.28609734803e-05	6.06960433036e-06	9.23970665467e-06
0.000186868121341	0.000270214295616	3.01469496507e-05	0.000299170121136	0.000302325775288	8.54864950425e-06	0.000296906011319	0.000294986093819	6.64149199893e-07	0.00081438229083	0.000313848813774	1.96371970495e-05	2.95245817537e-05	0.000118157417969	8.74444430349e-08	0.000275946532129	9.42671059638e-05	0.000197646753132	1.05494199095e-05	0.000271206066463	0.000223355143101	9.32443053819e-05	1.75394945229e-05	0.000157341568403	8.3609666734e-05	0.000147441906434	0.000158181695475	1.898123788e-05	4.97434090769e-07	0.000298054654822	1.44215018359e-05	1.18905228422e-05	7.79620694648e-05	0.000368681311841	0.000490593129387	1.47741012981e-06	0.000166081339821	0.000318291248627	0.000154216848771	5.67851112201e-06	0.00013813365315	5.67247517011e-05	5.27661889494e-07	9.44327671255e-05	0.000243008002244	1.93768963797e-06	0.000299676879377	3.27988706376e-05	2.50517374659e-06	2.70294182397e-05
0.000191669499892	0.000141522861797	1.86195711094e-05	0.000312382856172	0.000355041319113	5.94398485856e-06	0.000440658284644	0.000362274736957	3.47086677877e-07	0.00102762091142	0.000308737709065	1.36434547015e-05	1.78452630176e-05	3.49556174469e-05	0.0	0.000208583125982	5.52132955367e-05	6.97008373169e-05	1.01110266512e-05	0.000216214415988	0.000102486544116	8.376109882e-05	2.16304247372e-05	0.000118618874682	8.20220401286e-05	8.15178926987e-05	7.30229215932e-05	2.53895278823e-05	3.21472882878e-07	0.000154153726639	2.67873698668e-05	2.59340238767e-05	0.000109238256324	0.000332808079787	0.00031062523741	0.0	0.000231175951563	0.00041036118054	0.000125666620261	6.34170434203e-06	0.000219909962274	0.000157378976702	2.12592861555e-06	0.000128149993429	0.000191859502427	3.32940303933e-06	0.00015623129509	8.2329289036e-05	8.70659220982e-06	1.58929048595e-05
0.000203939601421	9.15476258334e-05	3.48954998869e-05	0.000212711656188	0.000172312114892	3.76987632655e-06	0.000193438699666	0.000179474338827	2.87870297315e-07	0.000825549946366	0.000287243943511	7.7302724371e-05	7.90162966704e-05	0.000145071322393	6.04278456467e-07	0.000203158280291	0.000133287214112	0.000139837759671	4.12542477548e-06	0.000194312748101	9.20607776664e-05	0.000104999748688	1.40248490892e-05	6.06353616206e-05	0.000108519965477	0.000113069085445	5.03971429112e-05	5.70819346353e-05	4.93252541184e-08	0.000136962788223	4.35908389511e-06	7.8001893667e-06	1.55095486571e-05	0.000257764146214	0.000250970712977	1.50220347173e-06	0.000193473465766	0.000210334533072	7.81909678436e-05	7.10551535242e-07	0.000312128795318	9.13027252419e-05	9.5362157962e-08	7.06888872045e-05	0.000206085119123	1.61852020404e-06	0.000132039637532	0.000180443027776	3.40780105389e-06	9.83137054849e-06
0.000211634768906	0.000118983828938	8.4517633011e-06	0.000213458308388	0.000199065836594	6.72340555107e-08	0.00018776332252	0.000190673222766	2.93792170587e-07	0.000752474440575	0.000225103915807	6.17530025391e-05	7.16803347649e-05	0.000171074874114	1.84732548688e-08	0.000262959574138	8.96424002707e-05	0.000103507020702	4.50551250114e-06	0.000222547631776	0.000133541610447	7.35017868345e-05	1.0937789282e-05	8.18244708099e-05	8.03812899949e-05	0.000112411320546	0.000101789796758	6.70860674549e-05	2.75339465425e-07	0.000139586669556	1.03263497752e-05	7.08722394289e-06	2.3583353466e-05	0.000208489377158	0.000287910462372	5.11978098391e-07	0.000154770295703	0.000227512222232	7.82659655671e-05	2.25696972095e-06	0.000201327746848	6.90831972813e-05	0.0	7.14847820522e-05	0.000254103903132	2.21945808202e-06	0.000152957327473	0.000166934046586	1.39212344455e-05	1.17465674735e-05
0.000243479689412	0.000113099993929	1.60947225879e-05	0.000286762573042	0.000247663224561	4.27126819709e-07	0.000300436257225	0.000235413808141	5.85135436174e-07	0.000754794457899	0.000306949262499	3.52725178967e-05	3.83430454957e-05	9.05041577042e-05	1.61616070024e-07	0.000249212807767	0.000107974835505	0.000137889951102	4.78963708004e-06	0.000232560178673	0.000104868380239	8.21027934782e-05	6.28316829219e-06	7.85813569249e-05	0.000107105982167	0.000131431787099	6.27242465724e-05	6.54391169353e-05	1.64239707524e-07	0.000157621155351	7.72647053339e-06	8.78119783957e-06	1.55010626661e-05	0.000268466091587	0.000331927041916	1.07368660645e-07	0.000169062586829	0.000279703194677	7.18984166192e-05	7.68377797512e-06	0.000257608592781	7.66852616549e-05	7.0017487186e-07	8.96960470119e-05	0.000197645399274	1.43227755191e-06	0.000128253605395	0.000177395662371	1.09338183538e-05	1.76534053097e-05
0.000226603233696	0.000104086750807	5.36275951358e-05	0.000255547381148	0.000237619323059	6.40109381212e-08	0.000269283777763	0.000223311288031	1.02062694375e-06	0.000879435460769	0.000280560939802	6.36917829727e-05	7.84230187165e-05	0.000173344711937	0.0	0.000207385929241	8.70619637453e-05	0.000124599625062	2.70537035851e-06	0.000199308749232	0.000106750917514	7.96376344515e-05	1.38473633416e-05	5.19229512216e-05	0.000105273962706	0.000103546767323	7.62573376608e-05	5.85953844874e-05	2.70902898658e-07	0.000138881769412	9.67790808002e-06	1.36128022316e-05	1.0838778914e-05	0.000210810120982	0.000326616014571	1.09998034984e-06	0.000194667727409	0.000285446548242	8.79033683059e-05	5.18024819063e-06	0.000269462709261	9.15284427468e-05	0.0	8.6129506881e-05	0.000200908728976	2.00002064213e-06	0.000141381708112	0.000188046911453	9.20004421993e-06	1.12629256513e-05
0.000253357879661	0.000147201598121	2.53191908297e-05	0.000322218383674	0.00031541678644	0.0	0.000334838112934	0.00029170110558	1.40484306611e-07	0.000946250203213	0.000338993585141	2.00178707121e-05	2.66992512521e-05	0.000135123070758	0.0	0.000339911651621	0.000138871102965	0.000143852894203	4.27369554094e-06	0.000262515295184	0.000127813465598	6.30744700824e-05	6.93285958953e-06	9.40156189561e-05	0.00011398177227	0.000148115384195	6.91627838032e-05	6.63464416678e-05	5.78892228968e-08	0.000190019596377	6.33824927093e-06	1.9711135617e-05	9.88355207142e-06	0.000270830864935	0.000367397991673	1.20767250483e-07	0.000239696226243	0.000305589069161	8.72359700168e-05	1.53788533346e-06	0.00021980499769	0.000119937377114	1.33449430358e-07	0.000105371370269	0.00021458477341	1.61139673097e-06	0.000161439706885	0.000112154738319	5.02811515261e-06	4.23388713519e-05
0.000274103637594	9.09049667979e-05	2.01344384033e-06	0.000233451399943	0.000246139997706	3.1716580319e-07	0.00032133226101	0.000239397219922	2.24577818121e-07	0.000840050417921	0.000244859333192	3.46030273875e-06	5.16438553795e-06	4.28201887422e-05	1.55041516016e-07	0.000486074445011	0.000234446653733	0.000164215706889	1.22210859085e-06	0.000271547736069	6.4058039931e-05	3.9754739467e-05	2.61055284663e-05	5.53930079945e-05	6.62836508683e-05	0.000219328142609	3.61960566475e-05	0.000211628540467	5.43652069146e-08	0.000232451210025	3.02524891175e-06	6.37730981406e-06	1.03809650246e-05	0.000303533969123	0.000236187089794	0.0	0.00024327975023	0.00036247374296	3.61453509391e-05	4.69605781094e-07	0.000175602061354	3.09239114944e-05	5.4645764413e-07	9.6372741944e-05	0.000260183763849	1.15052470689e-06	7.9085633048e-05	5.06717493772e-05	8.32941976757e-06	1.69622300782e-05
0.000276149299558	9.08574298172e-05	4.95956115056e-05	0.000216762388208	0.00020419733675	7.49194957494e-08	0.000214878367671	0.000210851922029	1.79235966445e-07	0.000806940324336	0.000256308603991	6.8246995973e-05	8.85671210525e-05	0.000134228382526	0.0	0.000313461269858	0.000128798452289	0.000164167569901	3.50359940795e-06	0.00023875985105	9.18288705641e-05	7.62431105467e-05	6.8913214588e-06	4.90416074396e-05	0.000143160656323	0.000107757779858	7.43392197977e-05	5.64170901108e-05	2.07813274235e-07	0.000146173411016	8.77996052512e-06	6.11317405206e-06	1.17921107467e-05	0.000232337361292	0.000252399004587	1.84583391616e-07	0.000214171642669	0.000230138832036	6.79902144546e-05	2.16283012333e-06	0.000324699902109	0.000108318683368	7.27346459822e-08	7.68302797607e-05	0.000258771172155	8.50337144329e-07	0.000100696505085	0.000224762783486	2.1512623574e-06	5.80447691973e-06
0.00014788684397	0.000133204669851	1.39418016533e-05	0.000264522184976	0.000272955571797	9.60930725873e-07	0.000261723419067	0.000254969989223	1.01906098832e-07	0.000870779243685	0.000252100949693	3.87156595476e-05	4.92674330505e-05	9.91066061279e-05	5.62683599695e-07	0.000227582030916	7.63594686685e-05	9.47560306873e-05	5.20004460073e-06	0.000183753704925	9.1191739884e-05	7.12544403225e-05	2.34942715214e-05	8.79792432246e-05	5.02205588423e-05	8.39273262863e-05	6.1240519823e-05	6.49274615823e-05	8.93606421291e-07	0.00013934334224	4.65251299238e-06	1.24175173845e-05	1.84135609306e-05	0.000218259902193	0.000259380878869	1.46360083134e-07	0.000209274126612	0.000261788526853	0.00010047061034	4.07925026015e-06	0.000283456323794	0.000129540092867	2.17551016896e-07	8.53879205092e-05	0.000242347395958	5.69066663502e-06	0.00012243728608	0.000150358934713	1.44558721928e-06	1.27276854254e-05
0.00022828316057	7.35963559908e-05	1.02695735357e-05	0.000268305054037	0.000303402627179	5.64443027253e-07	0.000371894401664	0.000321572106388	1.55343398565e-06	0.000798840746882	0.000290391472768	1.66252095588e-05	1.85076655672e-05	4.72393421394e-05	8.11731232859e-07	0.000317884929362	0.000101455535384	0.000109282200137	3.86690117309e-06	0.000256274393706	8.45630526023e-05	9.71509328329e-05	3.06107357362e-05	9.69997058518e-05	0.000135776781931	0.000100694233056	5.30674140283e-05	0.00010103201722	8.02161801464e-07	0.000160800148369	1.98865727791e-05	8.04833774405e-06	5.60995323919e-05	0.000335820796847	0.000235359196471	4.79813554939e-07	0.000184474765031	0.000380576602964	5.27438718813e-05	5.10874600048e-06	0.000194411795083	9.35171566874e-05	1.29521517922e-06	0.000109519572204	0.000216970441778	2.04880062181e-06	9.74566906347e-05	7.13432384994e-05	3.52985306192e-06	9.31727047956e-06
0.000205420398781	7.78563407757e-05	9.12420237749e-05	0.000223244196895	0.00024248173882	2.55628447964e-07	0.000267784817351	0.000213257168198	3.16897700033e-07	0.000661235212243	0.000193945555463	3.46852204882e-05	4.12104309154e-05	5.18173959839e-05	1.05731855188e-07	0.000194717198955	5.21408987933e-05	7.60798961682e-05	4.73656441494e-06	0.000159217084891	9.66633334817e-05	6.19065415794e-05	1.54930999915e-05	7.46460963476e-05	9.88772268403e-05	7.31118098478e-05	6.02209763615e-05	2.65687597096e-05	7.86139478469e-08	0.00017610407559	1.22919899543e-05	8.94424854763e-06	5.09703598303e-05	0.000230508406068	0.000265150259962	4.81948656029e-07	0.000140090761057	0.000244063008837	5.30005342408e-05	9.80505241767e-06	0.000208905005707	0.000108896299793	2.70235445724e-07	7.33480311255e-05	0.000180582612086	1.80305880756e-06	0.000120508139446	0.000122591307115	1.10047718536e-05	1.4476162201e-05
0.00022338963414	0.000109359673266	5.7401501726e-06	0.000308920772304	0.000363700077067	1.12511308835e-06	0.000419240291405	0.000393971098961	2.81293365944e-07	0.000898499856904	0.000346031066345	1.01116379281e-05	7.21772085916e-06	0.000120512668762	6.47533927866e-07	0.000203787700989	7.95347010998e-05	0.000109963369577	7.19960672895e-06	0.000240134569365	0.00013004274753	8.1779400647e-05	2.83840865282e-05	0.000131244517391	0.000112143224979	0.000102559326952	8.03870449136e-05	2.33949166151e-05	8.38847469316e-08	0.000211312573195	3.35539459035e-05	1.22397839845e-05	3.39904777199e-05	0.000364516920463	0.000260631943624	2.65321983537e-08	0.000229401323687	0.0003725878607	0.000128711057988	7.26474350206e-06	0.000162931656393	8.86711978684e-05	4.76689240999e-07	0.000131798046434	0.000150268960495	1.14013949853e-06	0.000126560307843	8.11719168206e-05	5.0944681576e-06	2.09026516254e-05
0.00021270552804	9.11083786356e-05	2.84500390333e-05	0.000243255874408	0.000281015946454	3.80459207488e-07	0.000333864472759	0.000279832897555	7.65410651262e-07	0.000906541511802	0.000299612924387	1.87741998769e-05	2.30753585744e-05	6.76807210194e-05	7.3021348376e-08	0.000250700034683	0.000173040085703	0.000105598298544	4.10661951895e-06	0.000188187502961	0.0001020572664	4.58205092412e-05	6.17550631127e-06	6.43423561459e-05	9.21770252081e-05	0.000103092451617	6.08799618563e-05	8.73897435671e-05	1.5848795016e-07	0.000179147546589	4.81201843428e-05	1.59878275424e-05	2.42464485736e-05	0.000265443524992	0.000273167763247	1.06350430347e-07	0.00017269339686	0.000321195269726	5.41150274535e-05	2.85011686628e-06	0.000137723033426	6.73600100579e-05	0.0	0.000101244703337	0.000177725093474	4.28013501159e-06	0.000144962407057	5.28354562103e-05	6.10070960097e-06	1.07763818007e-05
0.00019395125196	0.000114079157676	2.47995815695e-05	0.000305967222615	0.000264300746302	8.69129313569e-07	0.000301244293206	0.000253870028675	2.49304537546e-06	0.000816484668214	0.000259515744283	2.77450197852e-05	3.07399947467e-05	9.06616288985e-05	5.51589686421e-07	0.000218518909496	0.000140791216096	9.70100967838e-05	9.92645783565e-06	0.000172499731333	0.000115432249851	7.21936632707e-05	1.26596277147e-05	8.75265403419e-05	7.07552724819e-05	8.79114252706e-05	7.04864620975e-05	3.97846985459e-05	1.03804456379e-07	0.000147039918163	1.36976635056e-05	1.65931930512e-05	2.0693483098e-05	0.000258857443098	0.000261738966835	1.66640332354e-07	0.000184356786126	0.000248362425313	6.86832308124e-05	3.38248477655e-06	0.000152459227684	5.44874853628e-05	8.00191792576e-07	8.68261612451e-05	0.000239616353929	1.92916442812e-06	0.000162010546656	0.000170358495789	4.64893644785e-06	2.52550521866e-05
0.000324317939028	6.29424742824e-05	0.000114637944213	0.000199863789253	0.000218979794632	5.53181981898e-07	0.000237260679897	0.000185857721148	2.50487899321e-06	0.000787425443336	0.000257485857022	9.56734090036e-05	0.000110445794696	0.000120445842814	0.0	0.000270133479295	0.000122190368393	0.00013547597142	3.13792216554e-06	0.000179210842528	5.73112012218e-05	0.000133375608423	2.45696273653e-05	6.67525064011e-05	0.000137410254575	0.000112277722231	4.78875886067e-05	0.000102491152354	4.8976993102e-08	0.000179991935851	6.12179649349e-06	5.99554864896e-06	6.81434027976e-06	0.000256261969064	0.000309370294496	5.51585553381e-08	0.000195251378392	0.00022188262306	3.38141009264e-05	5.28876930709e-06	0.000375346038234	8.59213393868e-05	1.12468718205e-07	8.3776025979e-05	0.000208972021951	2.58216337358e-07	6.97311675262e-05	0.000253927715302	8.22934753397e-06	1.50280028744e-05
0.000191258050661	9.28983419225e-05	4.20351717745e-05	0.000246957286644	0.000215238013273	6.14233108801e-07	0.00030843171382	0.000238252829156	1.32928096059e-07	0.000763672219197	0.000241541879281	4.7253702045e-05	5.22943860967e-05	8.7000977169e-05	6.64567753221e-08	0.000206642138026	7.31232024665e-05	0.000116087394432	6.22583084933e-06	0.000213126072176	0.000101848696897	0.000112889459796	3.12981582361e-05	0.000164475643244	8.51481752412e-05	0.000110463573257	6.81612565271e-05	5.23616560587e-05	1.79512780593e-07	0.000184539302139	9.66165744154e-06	6.47426584577e-06	9.28689276382e-05	0.000307541601901	0.000320006443133	1.51884634949e-07	0.000150401792398	0.000288364013194	8.21028529819e-05	1.9116097586e-05	0.000222310860871	8.54768681206e-05	7.89534560467e-08	8.14414275374e-05	0.000226423027061	2.69940594967e-06	0.000156938878278	0.000193252834057	4.80049967926e-05	2.13442860703e-05
0.000182058501552	0.000150094202145	4.29559910027e-05	0.000249615465047	0.000218669534156	3.65008299364e-07	0.000270629560639	0.000240134314506	2.21221115343e-05	0.000967963198148	0.000311006777629	3.27651091302e-05	3.83497685308e-05	0.000113147878581	0.0	0.000217390929856	8.38656674603e-05	9.37594286388e-05	1.56395711167e-06	0.000185063368881	0.000133739292989	5.31228583119e-05	1.00231597156e-05	5.56304734937e-05	6.14232903833e-05	9.36841418324e-05	6.66057049011e-05	4.38521533511e-05	1.69937999941e-07	0.000128563939523	4.39396196629e-06	1.00561867387e-05	1.49175925132e-05	0.00024193202407	0.0002720639983	2.88502091314e-08	0.000168787427453	0.000253510151796	8.7472222425e-05	4.82310478785e-06	0.000195825335679	8.72166461092e-05	1.60013075242e-07	7.89516371776e-05	0.000208043642104	5.6240953576e-07	0.000168853862826	8.03029924876e-05	3.94173176829e-06	1.99525124054e-05
0.000187889409349	6.60185556443e-05	3.98176489387e-05	0.000247780460128	0.000260234579592	2.03101409336e-06	0.000294851182128	0.00023710683646	3.79221218476e-07	0.000822798539001	0.000272700210909	4.08490538889e-05	4.69528928847e-05	0.000107574941132	3.64205319666e-08	0.000242868539544	7.84633658853e-05	0.000117874175609	1.03426450497e-05	0.000183753014415	0.000117003930783	7.05041923629e-05	2.4298398585e-05	0.000152911623192	6.50712289885e-05	8.81695910552e-05	5.47301990157e-05	4.74500026453e-05	3.43954248015e-07	0.000182150888488	6.27670464463e-05	1.54549232284e-05	4.2833000745e-05	0.000297674569453	0.000315786291512	6.4228282986e-07	0.000188750246693	0.000291907376435	9.17178151575e-05	8.02711994649e-06	0.00017474837892	8.34301962901e-05	6.2695426001e-07	0.000131052918568	0.000168846279356	2.66915367176e-06	0.000156576677125	0.000127428997476	1.03170285105e-05	2.31509622334e-05
0.000239612662833	0.000101390860861	2.2958506059e-05	0.000283693680987	0.000266325383413	2.97761586877e-06	0.000290114814006	0.000269116119022	3.57921240936e-07	0.000940268051005	0.000296719325134	7.86979665634e-05	0.000108187228916	0.000139282150455	0.0	0.000316828881876	0.000115301185541	0.000196656253837	2.97359272721e-06	0.000216162054349	0.000108710185314	0.000117227646203	2.37288292671e-05	0.000110596166618	0.000117309874909	0.000186079702103	8.66171619528e-05	8.81166595932e-05	1.04521595801e-07	0.000214627169629	9.2120450242e-06	7.23763340005e-06	4.26153681165e-05	0.000330511496406	0.00035191648119	1.37371707664e-06	0.000223487338731	0.000287885085814	8.46884533959e-05	9.73011683165e-06	0.000364332090543	0.000151549471868	0.0	9.30337842751e-05	0.000257047471379	7.18464833072e-06	0.00012782886792	0.00024033609447	6.54539879051e-06	1.70124211145e-05
0.000112046179077	5.25738912938e-05	1.18067932916e-05	0.000234116907569	0.00027919141081	4.55952617038e-07	0.000339894688053	0.000290395799315	3.88928490854e-07	0.000748125658307	0.000276262610253	1.25039171586e-05	1.46748568204e-05	3.48468518499e-05	9.65098013345e-07	0.000143644369384	6.37077449462e-05	7.24398296517e-05	1.14278484079e-05	0.000205905323854	5.7866183478e-05	4.01409006855e-05	9.70893554866e-06	5.40792083434e-05	5.91977137107e-05	6.27951196212e-05	3.26480233235e-05	3.21252229679e-05	2.16962717712e-08	0.000111204433193	5.65957123316e-05	2.09624408319e-05	2.59431260157e-05	0.000244812406598	0.000205987711261	2.72547123941e-07	0.000175663169289	0.000302806464239	4.55934205318e-05	4.39444985505e-06	0.000141000044594	7.34744206928e-05	4.61004543578e-07	9.83916527968e-05	0.000104442557713	1.75786595797e-06	7.96587283101e-05	5.80173926169e-05	6.35804031284e-06	1.29940699075e-05
0.000289509415517	7.46734238226e-05	5.34635612358e-06	0.000248662293623	0.00026522702913	1.00168178538e-06	0.000313706944489	0.00024340335592	3.12721671578e-07	0.000855536271983	0.000266734510328	9.35528475141e-06	1.37019876437e-05	8.63598319989e-05	6.2354894078e-08	0.000349392333134	0.000124741820838	0.00013808758495	1.1601445279e-06	0.000275940002334	6.61172393435e-05	7.71857521071e-05	3.08972659417e-05	6.78513612002e-05	0.000139574538621	0.000145667813265	4.97105385216e-05	0.00014302620678	5.38969430776e-08	0.000167325747228	3.77489978386e-06	6.28423141896e-06	1.79990899907e-05	0.00028284175966	0.000224541229723	0.0	0.000234516129769	0.000315366124412	6.49650450932e-05	1.82439447023e-06	0.000282505121874	0.00011219298222	6.48447596403e-08	8.48651732763e-05	0.00022147770824	1.00960966629e-06	8.00689323579e-05	0.000127654356098	8.29651363764e-06	1.07414902901e-05
0.000172805768495	8.82407051416e-05	1.16704000649e-05	0.000264594316175	0.000297822916456	1.06250856142e-05	0.000317796344549	0.000277357377301	4.44026648303e-07	0.000872171624641	0.000249559208669	3.35426499731e-05	4.13742557175e-05	8.40715391922e-05	1.80555907902e-08	0.000207150255171	6.84498430428e-05	9.59148713181e-05	8.22235682282e-06	0.000183498607914	0.000102495004887	9.23039447913e-05	2.12364995604e-05	0.000134183511174	8.65299074566e-05	0.000107258099031	5.86237677789e-05	4.07172411016e-05	2.44649347071e-07	0.000168545479347	1.65311203332e-05	1.56666675997e-05	6.02549009385e-05	0.000331170048235	0.000303808923333	4.4391660982e-07	0.00018343963124	0.000314120643233	5.31903926454e-05	6.09265843441e-06	0.000243581819382	0.000107565680867	5.16444477172e-07	0.000104448170233	0.000198911052201	1.53321427361e-06	0.00013994575662	0.000138791956352	1.7295758365e-06	1.58711487889e-05
0.000226421007248	0.000102952860935	6.39803485242e-06	0.000251276818699	0.000240806791121	6.50786517123e-08	0.000296652509993	0.000236410885768	7.70329545124e-07	0.000778578192178	0.000221879562057	3.28051496951e-05	4.36232533165e-05	9.18895242047e-05	5.98835399952e-07	0.000314626674489	8.85097988446e-05	0.000115750282048	7.55556518188e-06	0.000212360862711	0.000117930466834	6.78459888002e-05	1.5028281229e-05	9.27423039745e-05	0.000114486769627	6.84621068793e-05	5.19613121489e-05	3.97230377946e-05	6.0910422118e-06	0.000191054343541	1.17944066119e-05	7.50162175644e-06	3.70360057652e-05	0.000267079621671	0.0002745735448	3.90321948436e-07	0.000193755874179	0.000244292710693	6.06237494315e-05	3.54422520503e-06	0.000231511094509	0.000100605436301	2.37768808013e-07	8.44914393922e-05	0.00020702559704	5.94204041006e-07	0.000156540783608	0.000133315823914	8.44307357361e-06	2.33688819282e-05
0.000172963909047	0.000569820871958	4.01942345788e-05	0.00031282380273	0.000348235273512	0.0	0.000341654580269	0.000303224092748	3.17895388172e-07	0.000992348468772	0.000365799195967	4.80368957688e-05	5.51147374465e-05	0.000106586534614	0.0	0.000193394401332	9.70705472252e-05	9.0690220003e-05	3.74323318829e-06	0.000320413815666	0.000243260658829	7.24848662834e-05	7.8526658941e-06	4.81086409013e-05	7.29866137033e-05	9.42963956827e-05	4.79848676093e-05	5.64401558997e-05	0.0	0.000112366824237	5.75689086214e-06	5.46047030712e-06	7.8693558316e-06	0.000348179216943	0.000213488486515	0.0	0.000135315606999	0.000340379204315	3.66630822327e-05	2.58058079952e-06	0.000218368317725	6.3058711076e-05	5.09317451508e-08	0.00010944916145	0.000174454256297	6.35358154998e-07	0.000231264453413	0.000160157000411	1.0489357499e-05	8.25183598003e-06
0.000369386264313	6.51949580893e-05	0.000123836756477	0.000187687725376	0.000182977645213	3.42973007197e-07	0.000181148081562	0.000196466502426	2.47660573423e-08	0.000779214652201	0.000220230618659	7.30804379142e-05	9.90998523412e-05	0.000154699892454	5.67324700143e-08	0.000256151068681	0.000120205789535	0.000135289875769	8.35834221637e-06	0.000207334344257	7.21311079783e-05	0.000107883243269	1.32581453786e-05	5.63737107651e-05	9.88341742691e-05	0.000140450497525	6.63272560498e-05	0.000103283100568	5.10266181451e-08	0.000131069841266	6.8222846222e-06	2.433206446e-06	1.12880814442e-05	0.000207742140461	0.000251641084049	5.00708325485e-07	0.000161113398863	0.000183632094246	3.68711447199e-05	9.18970628394e-07	0.000317312206994	8.25114519721e-05	0.0	6.80600950324e-05	0.000219823685316	2.72817320509e-06	8.94178223591e-05	0.000247915415062	1.09662988606e-05	8.19467003738e-06
0.000153271548544	9.06337746863e-05	2.34821474341e-05	0.0002435147829	0.000275088119463	1.86523497909e-06	0.000323684139251	0.000258638545741	9.8655933294e-08	0.000753296233982	0.000212242277239	2.92225224065e-05	3.03526536421e-05	4.75778110884e-05	0.0	0.000182140036903	5.31346218874e-05	8.16930114635e-05	5.13902507145e-06	0.000169249943933	0.000101115188016	7.22937328127e-05	2.9301728675e-05	0.000113148765397	8.90450559036e-05	7.07228202675e-05	7.0640474527e-05	3.02145247249e-05	2.60746177489e-08	0.000141838746094	1.17749058885e-05	6.64222293042e-06	7.25110655697e-05	0.000321825177719	0.000213316870543	5.09518512387e-07	0.000123744237466	0.000239748449176	6.77487100363e-05	7.1354608524e-06	0.000173670034635	6.58520122462e-05	4.48654538311e-07	8.39042729499e-05	0.00016382860936	4.13458122529e-06	0.000113719923409	7.43445573497e-05	1.59841586519e-05	1.37026964989e-05
0.000278643792309	9.03486647172e-05	6.55692138027e-05	0.000242182565825	0.000245504551419	0.0	0.000276222565937	0.00021645019984	3.49505520563e-07	0.000716611288807	0.000199153918444	4.17614189999e-05	5.56123178479e-05	0.000129482268097	1.02644162466e-07	0.00029960635748	0.000104752344354	0.000119971226887	3.06368217998e-06	0.000251241079084	9.4218065146e-05	0.000132874323611	3.66359854649e-05	9.83906792141e-05	0.000108390378486	0.00012144300664	8.06764623695e-05	6.89702450308e-05	1.94473071599e-07	0.000148022396445	9.47589259909e-06	5.94599393531e-06	2.06040421655e-05	0.000255591100296	0.00027477141433	7.44233959491e-08	0.000166252297931	0.000261897997486	6.20373410555e-05	8.22821195783e-06	0.000311090281023	0.000124107581415	1.43426887731e-07	7.53648338168e-05	0.00023788830175	3.0403362094e-06	8.65931938225e-05	0.000169762081658	5.08790474308e-06	1.04640673017e-05
0.000173807714024	0.000104348576739	6.43045857965e-05	0.000253834025403	0.000254716886515	2.36618198001e-06	0.000312170404452	0.000252127751563	9.97661457885e-07	0.000757316517541	0.000227614547638	3.40141369074e-05	4.37326867212e-05	6.78106093817e-05	3.51969989102e-06	0.000162838180886	6.21049328706e-05	8.26116378846e-05	1.46001664567e-05	0.000178366854911	9.17281662399e-05	8.02050843644e-05	4.09127067192e-05	0.000112782339901	6.75937467643e-05	6.95081442857e-05	7.36889556023e-05	3.78477388698e-05	5.76120796277e-07	0.00015732164816	2.18873325487e-05	2.42187999116e-05	4.48186153837e-05	0.000248671003094	0.000273868998168	2.16566388988e-06	0.000187913698435	0.000281563210256	7.57014873352e-05	1.75565400254e-05	0.000191490882936	0.000128628853968	2.85712368874e-07	8.35245838053e-05	0.000185859842143	1.25153142765e-06	0.000141167949228	9.98477540264e-05	2.98617590949e-06	3.37852396345e-05
0.000246967582292	0.00012666151138	5.28668275527e-05	0.000253035599091	0.000221493827564	0.0	0.000281230801811	0.000236559246164	4.33712433204e-07	0.000818374244675	0.000301971056946	4.80684196949e-05	5.46732215242e-05	9.91395490418e-05	1.26538350654e-07	0.000336388836262	0.00011371232061	0.000120111037099	8.1276151808e-06	0.000249321046883	0.000125464338415	7.99028272938e-05	1.51511508143e-05	7.46063560308e-05	0.000135313419357	0.00013051652643	7.88219207671e-05	6.62606676996e-05	1.13811792399e-07	0.000123514828196	1.00000161855e-05	1.0171174542e-05	2.41717578113e-05	0.00032904820243	0.000298598802513	2.39314222083e-07	0.000185053447978	0.000258444505826	9.85691689653e-05	1.20267549942e-06	0.000248060660409	7.32756508373e-05	3.1148043084e-07	8.55626358613e-05	0.00021320999974	5.44669961477e-07	0.000128683274042	0.000123765943365	7.06946847692e-06	2.11440472675e-05
0.000180773475331	0.000128987460405	2.24268610022e-05	0.000299421925308	0.000290345446944	2.73332656463e-08	0.000321715321503	0.000284524925328	6.50979792916e-07	0.000881230854313	0.000311895790862	1.94546371069e-05	2.73079452836e-05	7.7946626552e-05	1.54568307329e-08	0.000246219759345	0.000107769916049	0.000118671136757	1.83861821324e-06	0.00022064047744	0.000212890367733	5.76597845471e-05	5.62113009854e-06	6.47496974916e-05	5.96196323624e-05	0.000107694583141	0.000110343419705	0.000129527254838	1.04718355398e-07	0.000158656863346	1.79610290251e-05	7.76585571653e-06	1.91380679284e-05	0.000311187606933	0.000289530554976	1.16930224034e-07	0.00014644673692	0.000240477610787	9.25351738781e-05	3.09053883968e-06	0.000123689968804	5.95276560355e-05	4.01553005609e-07	0.000101861858629	0.000152317798509	5.56528704466e-06	0.000293692795279	0.000317963447939	7.47503247654e-05	1.47585510745e-05
0.000175747027894	0.000121047614766	2.70419704866e-05	0.000259537470691	0.000245535410805	3.09827818442e-06	0.000260205008666	0.000229373930703	3.37109367152e-07	0.000888288351913	0.000284218562679	5.95520837524e-05	7.3757673462e-05	0.000131623709053	0.0	0.000229891592929	9.25323891186e-05	0.000117940484311	8.12113003147e-06	0.000232046609174	0.000109599536267	7.7950905003e-05	2.29513877375e-05	8.49887205645e-05	9.14333643687e-05	0.000125439213049	9.37980208007e-05	5.48433611071e-05	4.40249425865e-07	0.000143684610133	1.06917348446e-05	1.12936121958e-05	1.49604452654e-05	0.000264314395645	0.000292993763723	4.87481420277e-07	0.000192139411383	0.000257939919879	9.38663641732e-05	5.5055203882e-06	0.000236671169613	9.48679500615e-05	1.50972357343e-07	8.0460849917e-05	0.000221629432966	2.38300560717e-06	0.000156333251829	0.000178536316985	3.03200820635e-06	1.25835130079e-05
0.000290802463593	0.000132336120826	9.5764760203e-06	0.000281005254263	0.000251957029188	1.43688300746e-06	0.000273163985567	0.000239476694057	5.37087472967e-07	0.000740408139142	0.000269738230908	1.15515720881e-05	1.47703828379e-05	7.80326633626e-05	1.16742860092e-06	0.000311067637162	0.000132052403811	0.000138954324568	1.69019713021e-05	0.000254036845456	0.000116577124636	0.000105433821923	5.90722654645e-05	0.00015026787183	0.000113061215936	0.00013288312639	9.25751927209e-05	0.000102075619052	6.12460437826e-07	0.00014365499693	7.79917927138e-06	7.77905288891e-06	2.22950200296e-05	0.000242524597784	0.000286578045937	5.05180306203e-07	0.000203527674456	0.000268898104565	9.70202052625e-05	1.95127681176e-06	0.000318483601252	0.000128734126557	6.45387392839e-07	8.9874196855e-05	0.000260626087166	3.05929521501e-06	0.000119859285395	4.03265826668e-05	4.49930938846e-06	1.15223974974e-05
0.000361444362836	5.22343357428e-05	3.58939216483e-06	0.000231755986735	0.000199697709716	5.32148916771e-07	0.000304555663973	0.000210614712569	9.63664987557e-08	0.000852983114136	0.000226421810093	1.02290435503e-05	1.06025030349e-05	3.78957748456e-05	1.80180435292e-08	0.000365086110905	0.000303750075168	0.00018141139552	5.68078654444e-06	0.000243589765973	4.38020452677e-05	2.65625106797e-05	5.26990971379e-06	3.90466796198e-05	0.000108129285068	0.000209804071806	3.01455025228e-05	0.000210519265058	1.46063421836e-07	0.000244989669832	6.32610712041e-06	4.78321051423e-06	1.05058141013e-05	0.000254170695813	0.000222322866688	3.40764206929e-08	0.000222719540643	0.000248263615224	4.61731591685e-05	1.41032636749e-06	0.000203300871355	4.03921716955e-05	8.56247869952e-08	8.8212438579e-05	0.000258390447105	1.16005741149e-06	5.87739219481e-05	6.20013229652e-05	4.69948385629e-06	2.95999513803e-05
0.000225918807079	0.000153607266329	1.62181017636e-05	0.000239807835853	0.000242610254197	6.41532351563e-07	0.000272861714825	0.000247891300465	7.8878925777e-08	0.000828156748245	0.000250782716905	2.52649742142e-05	3.39516998291e-05	0.000102065018866	0.0	0.000313340542215	9.15100371622e-05	0.000130513356241	7.28663553069e-06	0.000211105915923	0.000102575567033	5.43986823841e-05	1.84295327245e-05	6.33656273271e-05	8.0615082213e-05	9.64610609418e-05	5.74852727247e-05	7.67498368003e-05	0.0	0.000171258715919	2.14970000598e-05	1.47685416952e-05	2.03448941104e-05	0.000245448686995	0.00027474632209	2.74778209486e-07	0.000191707271808	0.000277200721176	0.000104331041505	4.00517218966e-06	0.000234408063427	0.00011668793924	0.0	8.88711974563e-05	0.000216610304099	1.2429272234e-06	0.00014560137803	8.93056745837e-05	5.92405906167e-06	1.54129501641e-05
0.000346920812156	9.58375645488e-05	0.000122193721899	0.000209993017858	0.000152838563201	6.93818256596e-08	0.000195441502999	0.000186147341326	7.82030416684e-08	0.000808273712389	0.000253754449147	7.82986805619e-05	8.42385316704e-05	0.000145491809381	0.0	0.00020058423884	0.00014625763178	0.000184465734206	3.03866698876e-06	0.0001813691196	9.76259464431e-05	0.000117207992499	1.39421748092e-05	5.85351583637e-05	6.79408669395e-05	0.000156424816283	9.2874369832e-05	7.12762984167e-05	0.0	0.000153343477641	9.4723934453e-06	4.58795994502e-06	7.8162610759e-06	0.000272667121502	0.000235371865993	0.0	0.00017580929154	0.000206528680692	7.27645585626e-05	1.12630165487e-06	0.000297606880902	8.86109270806e-05	1.44878144923e-07	6.97015023005e-05	0.000235087694527	5.06203714485e-06	0.000132080662136	0.000170959522572	1.10193990571e-05	1.24074865603e-05
0.000205128112478	6.29710917426e-05	8.15937886786e-06	0.000229589515065	0.000230869720094	0.0	0.000184073809407	0.00020403865258	3.07119181378e-07	0.000820541988238	0.000295328742614	3.84794494631e-05	4.74797534338e-05	0.000135980144725	2.00013683001e-08	0.000453593529362	0.000157183238226	0.000172029473321	3.81159764243e-06	0.000249557277822	5.69708015822e-05	7.18165882413e-05	6.76619787786e-06	4.69082752031e-05	0.000167251063818	8.91697641074e-05	4.66031119174e-05	0.000145776718189	1.0437047783e-07	0.000176503312552	4.25803489924e-06	4.00471751881e-06	3.81267677421e-06	0.00025583757147	0.000251866381332	0.0	0.000208757205999	0.000262613051232	4.71157391922e-05	2.6383945454e-06	0.000295618272195	6.44871858551e-05	7.48802911106e-07	7.82598502785e-05	0.000244949502839	8.21400744365e-07	7.15058323655e-05	0.000149396765667	4.90470003317e-06	1.19331716262e-05
0.000186845826981	0.000137251228213	2.10458497244e-05	0.000249349071242	0.000242950096884	4.50610663775e-07	0.000263628196738	0.000232007501649	2.56194400006e-07	0.0008279922751	0.000205732206861	1.85330382905e-05	2.25101818596e-05	8.22142909314e-05	9.20056999897e-08	0.0003006143704	7.55165546494e-05	0.000130261153246	7.91234158128e-06	0.000227552774651	0.000117785657045	5.23186223746e-05	1.46513810723e-05	7.3201726609e-05	7.81732262481e-05	0.000101605533813	9.00481697975e-05	8.00164214017e-05	7.45844982953e-08	0.000196600073807	1.20435546034e-05	1.05495904872e-05	1.91813823462e-05	0.000263332513896	0.000275726612187	6.67098495952e-08	0.000187570083586	0.000273254054923	8.66779055208e-05	3.05539430292e-06	0.000174416364376	9.7292008736e-05	5.64572396166e-07	8.55671568382e-05	0.000217306179863	9.76313810245e-06	0.000144236483614	8.99942070907e-05	5.89514381263e-06	1.33979110608e-05
0.00015266316502	0.000181444905355	1.64115098986e-05	0.000279238450761	0.00022387078174	5.63840631136e-08	0.000276067519931	0.000243288303292	5.32220198928e-08	0.000900376037914	0.000292167738946	2.65285808749e-05	3.06177508248e-05	8.07403378914e-05	0.0	0.000218994746365	0.000103337443305	0.000104178557549	8.26648722809e-06	0.000233668101701	0.000174133486685	6.33107507436e-05	5.22623894267e-06	6.47593349559e-05	6.6370503649e-05	7.26731026396e-05	5.66009564298e-05	4.22339723295e-05	1.78101783745e-07	0.000122665727707	6.84838831523e-06	1.14576784062e-05	2.42760873931e-05	0.000209267579691	0.000349361895387	0.0	0.000179783401829	0.000278522869758	0.000120428900144	3.00960454437e-06	0.000180056066592	0.000108400433012	3.40512313236e-07	8.45191634927e-05	0.000187080244377	9.68517521381e-07	0.000164156769703	6.53215101059e-05	3.05675570502e-06	9.84820897878e-06
0.000187496702847	0.000116218292061	2.05103631018e-05	0.000202788780932	0.000162389337048	2.77135961349e-07	0.00021081421783	0.00018381521921	2.33873235229e-07	0.000746728448971	0.00025074860817	3.91580304469e-05	4.6177026426e-05	0.000106220817922	2.97004954661e-08	0.000260651902944	0.000110390197744	0.000106604665643	3.05988620008e-06	0.000181918504804	0.000140227582896	7.63132816977e-05	1.40191221783e-05	7.05690566796e-05	7.19633938954e-05	0.000113045411784	9.13339845275e-05	5.88736141874e-05	1.40078435702e-07	0.000136563958536	8.83295640855e-06	1.07698868894e-05	1.21692003035e-05	0.000232428057056	0.000233180254667	8.42560883467e-08	0.000152632610601	0.000204390184819	8.84908520024e-05	2.0502617607e-06	0.000235412650401	7.74294631317e-05	1.1572498609e-07	6.57416479702e-05	0.000195160543459	1.50766833822e-06	0.000143355547462	0.000120430976778	7.84499043144e-06	2.39021038705e-05
0.000243357862378	0.000152955532609	4.27291081412e-05	0.000246637675073	0.000216266194661	1.78528514214e-07	0.000229569021368	0.000201153932896	2.2625097621e-06	0.00081674891005	0.000233727059793	2.53482752576e-05	3.34200559109e-05	0.000122479305472	1.68816047963e-08	0.000266750847851	0.000112344626069	0.000138072505495	3.86640780772e-06	0.000208052132478	0.000118119641744	7.20136152057e-05	2.03065327357e-05	9.9808648217e-05	6.4061471585e-05	9.21706974785e-05	6.96133238437e-05	6.97117192479e-05	9.1496836385e-08	0.000149065850598	7.4354647932e-06	1.40013604935e-05	1.0064364611e-05	0.000179661281252	0.00024357484274	2.86137745288e-07	0.000181096076352	0.000227170033494	8.98867570179e-05	2.98008139787e-06	0.000199875173806	9.01447567911e-05	4.49828763829e-07	7.24388294684e-05	0.00020040039412	5.20558111211e-06	0.00014711423937	8.78018175148e-05	5.66354292393e-06	1.19535348939e-05
0.000166442674057	0.000140181972431	1.47143684401e-05	0.000273409069108	0.000260498789784	9.31540622773e-07	0.000317182920051	0.000256524320421	6.30072154299e-08	0.000918308888095	0.000269547976467	2.03260660163e-05	1.94353193569e-05	8.39754886256e-05	0.0	0.000258012600366	9.7446531516e-05	0.000122645696112	2.83273999031e-06	0.000182907359493	8.95693203562e-05	4.76069005529e-05	1.15789073677e-05	5.25461449953e-05	5.55002258276e-05	0.000114209809509	5.08685481782e-05	8.52446055585e-05	0.0	0.000166321739725	1.29646339873e-05	1.64857804426e-05	3.53234104863e-05	0.00021810750031	0.000257369485112	1.21319029105e-07	0.000224679030581	0.000306595082462	0.000109317707192	2.8645745022e-06	0.000195099972551	9.14334971364e-05	5.76016783682e-07	8.94292447954e-05	0.000208036251105	9.14910108318e-07	0.000127238029191	4.11872650137e-05	5.70307316347e-06	7.15877602346e-06
0.000185454625615	0.000107061330805	3.98369490569e-05	0.000246952240286	0.000258381227982	2.21439265502e-06	0.000283891167942	0.000249644762772	5.59477574205e-07	0.000819033896015	0.000264157662637	3.22949811726e-05	3.91601997394e-05	9.45512366954e-05	3.27376259936e-08	0.000216953073216	7.97247837442e-05	9.85548180564e-05	4.87042052402e-06	0.000204614263278	0.000128872466226	5.84471856141e-05	1.17990012721e-05	6.83577709005e-05	6.81542709422e-05	7.8266199869e-05	5.50619920378e-05	3.11650765211e-05	3.75355677874e-07	0.000138095331911	2.21177719441e-05	3.09379307448e-05	2.49847340558e-05	0.000189264557487	0.000290671902409	1.21203257943e-07	0.000237752610679	0.000311385210334	5.24202436219e-05	4.6825418955e-06	0.000165515018283	7.88355362259e-05	0.0	8.8265736693e-05	0.00018352808038	8.04678342447e-06	0.000168742206837	9.42040951442e-05	2.20879867244e-06	1.17184767627e-05
0.000252041383199	9.16607009326e-05	5.98608495773e-06	0.000266769617959	0.00029576536989	9.37735582848e-08	0.000339979493761	0.000300446697228	1.36031672518e-07	0.000691881701237	0.000220340812663	1.19079524027e-05	1.41516944358e-05	6.23879108157e-05	1.72267718894e-08	0.000253884939707	9.93916705584e-05	9.85064660662e-05	3.04555685748e-06	0.000230601230824	0.000101331892644	5.2780719516e-05	1.56287938373e-05	8.63158288749e-05	9.43001988735e-05	8.90376869456e-05	5.40605415267e-05	3.5625618802e-05	0.0	0.000164170985419	3.92069911456e-05	7.63252786419e-06	4.66073340102e-05	0.000283151264907	0.000283790065531	0.0	0.000139659569274	0.000328350746628	4.45705668775e-05	4.36769007163e-06	0.000217235907293	0.000145370133497	1.12332908362e-07	0.000103480156756	0.00020361329409	1.09652447658e-06	0.000109059034035	0.000107419339636	5.05980590329e-06	8.04016214397e-06
0.000236261139623	0.000156095514844	3.41322500288e-05	0.000278133416646	0.000257863345161	8.33416024603e-07	0.000298715537545	0.000267420591432	3.00771966285e-07	0.000832530171222	0.000278865256235	4.18095701696e-05	5.25397954941e-05	0.000132275861897	0.0	0.000278723343379	0.000109956891925	0.000159849476189	5.27705925901e-06	0.000269923172212	0.000160773868717	7.68592483764e-05	1.30221832401e-05	6.63802301612e-05	0.000105436780909	0.000127337547968	0.000109421176882	4.50100160049e-05	2.13107154623e-07	0.000180361062581	1.39908517822e-05	1.10252868026e-05	2.5680918414e-05	0.000375302757284	0.000308242299456	1.65249253837e-07	0.000204036642603	0.00029796355053	0.000111877110465	3.18131776961e-06	0.000223253263553	9.5638828013e-05	1.52283410514e-07	9.23293845024e-05	0.000258382887181	8.65000272451e-07	0.000130800201304	0.000149695471742	1.53050200722e-06	2.2326082896e-05
0.000181681582915	9.74534693306e-05	4.35109012781e-05	0.000261023371868	0.000232616104934	2.11424302158e-07	0.000237915737629	0.00023745627806	3.2662596229e-07	0.000844668766355	0.000255218687367	3.70860502453e-05	5.14692844893e-05	9.94417615408e-05	3.8746558632e-08	0.000240118016431	7.16043440056e-05	7.79830434282e-05	2.95567957751e-06	0.000202352744876	0.000117134571848	7.57150337725e-05	1.76188096614e-05	6.99742045438e-05	8.59035126555e-05	8.50739683994e-05	8.24097489497e-05	4.69554365978e-05	1.31251870691e-07	0.000132924175521	3.49194778878e-06	8.74561044524e-06	1.21180735754e-05	0.000263707343213	0.000263470314091	3.66394950208e-08	0.000134519743647	0.000291932689304	5.00980493911e-05	4.32848395496e-06	0.000189333996069	8.7077873647e-05	5.05319702162e-07	8.27606064188e-05	0.000205116061554	8.59369629788e-07	0.000125053925243	0.000133507619108	6.00200608121e-06	1.08819863937e-05
0.000353718373086	6.65594739871e-05	0.000179663061071	0.000179550242124	0.000169887576689	0.0	0.000168099925543	0.000166102450465	5.26508643101e-07	0.000723136514737	0.000214189253142	7.55238023302e-05	8.25601203099e-05	0.000154971241432	0.0	0.00025551368149	0.000131696019748	0.000122435466877	3.4117883924e-06	0.000197536245678	6.25996199191e-05	0.000113615498157	2.43735622584e-05	5.98332950185e-05	0.000125779311471	0.000143851946976	5.89649282869e-05	6.85372239471e-05	8.87353575698e-08	0.000136380549695	1.48419535981e-06	5.1163981323e-06	1.29150578374e-05	0.000224890105862	0.0001859323127	6.25283263504e-08	0.000186656406253	0.000180289142315	3.802955253e-05	2.31711046201e-06	0.00031470109477	7.01491891745e-05	7.25310318684e-08	6.33429224875e-05	0.0001947492735	1.63047023692e-07	8.15393914755e-05	0.000184823805179	2.40149253952e-06	8.86891182252e-06
0.000247378384042	6.14705052048e-05	1.58760019089e-05	0.000214778023942	0.000230049871389	5.75814847963e-07	0.000229379390257	0.000212343322485	7.54384761209e-07	0.000648209362888	0.000188424492324	2.86276357451e-05	3.24499507472e-05	0.000163500368608	6.72154731006e-07	0.000297004752626	0.000141415103056	0.000165782231133	1.25886258588e-05	0.000183533640679	6.56909324017e-05	0.000137565220499	6.78563936139e-05	0.000144658143186	0.000145726453121	0.000140732704762	5.04358133048e-05	0.000157053596299	3.51204515063e-06	0.000181586280156	4.34402606806e-06	7.74550050353e-06	7.62782996607e-06	0.000209052569907	0.000202875452284	1.52888159785e-06	0.000160283344415	0.000185195718364	3.00182441629e-05	2.75445305372e-06	0.000385728194209	8.23750370119e-05	3.75769583051e-08	6.48636007354e-05	0.000191760726414	3.54865525812e-06	6.17603432769e-05	0.000231725056092	3.42349623849e-06	1.92861345688e-05
0.000200222663582	0.000107301602249	4.34213886101e-05	0.00023896200091	0.000216225319794	9.61751290214e-08	0.000244785174748	0.000202767255704	9.26092539225e-08	0.000859041676233	0.000242208024391	4.54439878246e-05	5.69078315396e-05	0.000152918016602	0.0	0.000274968902574	9.56171469497e-05	9.82678793844e-05	1.67549887044e-06	0.000205159790329	0.000117767970669	6.47546255071e-05	2.68727210087e-05	8.8678097887e-05	5.80024155359e-05	0.00010550444549	4.78509601549e-05	5.87964576372e-05	0.0	0.000116753094156	9.73470482532e-06	1.04143809489e-05	6.15954981146e-06	0.000196792293415	0.000345089324434	4.3804896493e-07	0.000167785834623	0.000263466616887	8.12205944007e-05	4.54696315458e-06	0.000275036110223	8.55564290993e-05	0.0	7.41753701277e-05	0.000192655880683	3.69998904715e-06	0.000122554763094	0.000109983596581	8.41937831765e-06	1.2785437999e-05
0.000189214691281	0.000226399743877	1.65160946035e-05	0.000365936678361	0.000371560703254	6.42380602516e-07	0.000396108841395	0.000358617928493	3.77528820584e-07	0.000896491573874	0.000352799515165	2.75699832862e-05	4.59437177482e-05	0.000104129976728	0.0	0.000201768232633	7.90900764055e-05	0.000112167822873	6.75250611419e-06	0.000182556650228	0.000208302009323	6.99087227042e-05	1.5317878687e-05	7.72027559239e-05	5.14541900421e-05	0.000141578006077	5.80388932908e-05	0.000102387054148	2.05980848807e-07	0.000142875514412	8.28784449691e-06	1.20348258926e-05	1.52876908846e-05	0.000366737849555	0.000368406696795	5.75003940478e-08	0.00017638063573	0.000525159358047	5.84677223901e-05	3.01402232987e-06	0.000287492786957	0.000102085224082	7.61305217192e-08	0.000131811369445	0.000183411155537	1.55824211404e-06	0.000246365876939	0.000132377555029	6.26275837578e-06	1.28959743324e-05
0.000255054681344	4.14009628491e-05	0.000103311383451	0.000195485771747	0.000196957818768	7.59537559157e-07	0.000186275833667	0.000185926576509	4.6788236442e-06	0.000745410783802	0.000207709145103	9.78318340255e-05	0.000118405629308	0.000160880304178	5.74695173807e-08	0.000211345676298	0.000131895538858	0.000144355073374	1.62103404122e-06	0.000225186525483	6.66088692998e-05	0.000206426958388	2.7503867816e-05	8.35284840109e-05	9.9927595159e-05	0.000118412462988	3.62299437002e-05	0.000102406811394	0.0	0.00013877797369	8.4278570906e-06	2.57007371494e-06	1.74811409259e-05	0.000229546233477	0.00023080019926	5.3275867597e-07	0.000196796588062	0.000192552316144	2.37910749902e-05	3.37350010382e-06	0.000373652428686	0.000118373946081	3.74749144587e-08	6.54589189302e-05	0.000205754522718	1.28161420606e-06	4.59440770928e-05	0.000267134599567	5.31382006495e-06	9.8990526916e-06
0.000195609109772	0.0001487675755	1.26799013743e-05	0.00031019237257	0.000284938958074	6.73843848835e-07	0.000335554422898	0.000299433028127	1.43199402342e-06	0.000896909131991	0.000312364117065	1.51027979688e-05	1.75988341563e-05	9.84948643856e-05	6.98819204223e-08	0.000269263387131	0.000109799955112	0.000110369032366	4.45567829445e-06	0.000228464658968	0.000109024575467	4.18252347198e-05	1.30718040224e-05	8.50944072203e-05	8.74555235106e-05	0.000117002871976	6.29633385284e-05	7.94410243303e-05	0.0	0.000152446618004	9.12866041937e-06	1.99978935216e-05	1.79213468852e-05	0.00025061101831	0.000338873366665	0.0	0.000217190525694	0.000306733927134	0.000108379015479	3.70631404223e-06	0.000177240860889	9.78749476835e-05	1.48106434727e-07	9.94237639851e-05	0.000223067115976	4.78516347107e-06	0.00015712707084	6.30697431766e-05	7.38303010932e-06	2.64557722438e-05
0.00031313677282	0.000103662073374	5.9666099949e-05	0.000217634822332	0.000187477292288	5.39979973974e-08	0.000229379223928	0.000193500865978	1.43537215479e-06	0.00077395566254	0.000212386708514	5.6850303097e-05	8.3123888401e-05	0.000118767862699	0.0	0.000249849337334	9.70342388426e-05	0.000151001459402	2.91900529822e-06	0.000211286325455	0.00010275538177	8.48693982593e-05	1.35860372925e-05	6.58351628847e-05	9.26039099048e-05	0.000109847109574	7.094423112e-05	6.12939790318e-05	1.23596793286e-07	0.000167576558277	7.16450232125e-06	6.67820915751e-06	2.49732075123e-05	0.000236631580629	0.000311766903275	2.76613227113e-07	0.000168641657049	0.000219765373646	5.53412973108e-05	6.603892027e-06	0.000251384439483	9.39027763321e-05	6.26082365837e-07	6.33477872498e-05	0.000221882450117	1.68901187034e-06	0.000142722708434	0.00018835680944	7.02652222109e-06	1.69469738186e-05
0.000314999354378	0.000101940982744	7.5168150429e-05	0.000214170425494	0.000185780775912	2.3914415225e-08	0.000223942327143	0.000188086747772	3.31186193519e-07	0.000742280739442	0.000225798213334	5.48604879704e-05	6.93113240389e-05	0.000153057514521	4.07996732593e-08	0.00024653172748	0.000122064697965	0.000115401372468	7.86813534463e-06	0.000207248463797	0.000130471247214	0.000101790043824	1.74324498326e-05	7.42948686218e-05	7.80733803134e-05	0.000121599739698	8.38970678811e-05	6.74936917852e-05	1.28675189847e-07	0.00016346969326	6.55751380101e-06	7.4020411973e-06	2.60835628888e-05	0.000232513852197	0.000252664551462	1.54323839639e-07	0.000161889607724	0.000213947935235	6.33700436957e-05	3.25758441105e-06	0.00022335036296	8.1413904345e-05	0.0	6.46271758545e-05	0.000210629168139	5.48591868197e-06	0.00011186285628	0.000154960274044	5.10619955185e-06	1.65131903116e-05
0.000227322854039	5.45261830856e-05	2.25835963994e-06	0.000198130648912	0.000171669906181	5.10264558203e-08	0.000195012202285	0.000174191072159	3.21645223503e-07	0.000778624791878	0.000223199444412	8.3934804532e-05	8.45012125706e-05	0.000136804648076	2.98333591537e-08	0.00026251334913	0.000111930189601	0.000120471155612	5.0626926807e-06	0.000192466381274	6.89181596257e-05	0.000161959078007	2.1881214903e-05	8.1850323862e-05	0.00012739931162	0.000144008811191	5.93486328136e-05	0.0001131807563	4.02493164447e-08	0.000144076341919	3.20308973785e-06	3.76630909606e-06	5.72901062572e-06	0.000193171199727	0.000216905525947	4.5329327258e-08	0.000194076929627	0.000159773333803	4.2697886244e-05	2.10690475656e-06	0.000352083157146	0.000107399837474	0.0	6.79826188101e-05	0.000218554039264	1.93974667346e-06	8.93909231234e-05	0.000240723129711	7.59769846146e-06	5.33919469008e-06
0.000244292766004	0.00011848089196	1.41186037243e-05	0.000302384835864	0.0002851444236	0.0	0.000353644631832	0.00028645199611	2.4582922065e-06	0.00093977465672	0.000310835070325	2.19490521288e-05	2.32339936581e-05	9.94712772567e-05	0.0	0.000362915241967	0.000258361013688	0.000164630099945	2.88295407896e-06	0.000279325220387	0.000101063234797	6.94413302282e-05	1.44921752227e-05	8.33530728429e-05	0.000190476146577	0.000201881662916	7.34278368648e-05	0.000131925042545	2.81468267422e-07	0.000207504089747	1.47880994562e-05	1.06528608675e-05	2.09390863101e-05	0.000343282766312	0.000298711699889	3.09779661946e-08	0.000264917565205	0.000329227423308	0.000104729721519	5.46887179543e-06	0.000257140984494	0.000119632041885	3.71879084843e-07	0.000106981166655	0.00028534234353	8.28420354785e-07	0.000111247417769	0.000103656515111	6.41411177889e-06	1.49911129413e-05
0.000205534524227	0.00018244155065	5.229057252e-05	0.000306301629531	0.000277038018142	3.03669839943e-06	0.000341223399119	0.000281476398922	1.02583259421e-06	0.000928632000869	0.000352382111407	4.53003562435e-05	6.05506353385e-05	0.00010364435451	1.9138421349e-07	0.000309627432593	0.000154908814647	0.000227947290437	5.82731043323e-06	0.00026539211413	0.000180339190665	7.93848986529e-05	5.57968137086e-06	0.000107560414909	8.50466896234e-05	0.000190029815021	0.000136921621456	3.80788717481e-05	3.46814517673e-06	0.000163442089672	9.88142698965e-06	1.41062093945e-05	5.98535691997e-05	0.000437856182819	0.000368669851863	8.67284044509e-08	0.000213466286712	0.000302249240189	0.000160804603927	4.99930792506e-06	0.000171818458864	8.58357764753e-05	4.88830974336e-07	9.78388067443e-05	0.000252459813608	1.16132542005e-05	0.000197930789864	0.000110376173697	6.34126304845e-06	1.95661317852e-05
0.000350804214139	0.000205803461106	2.08278076663e-05	0.000376667542367	0.000436073683609	2.55820881128e-05	0.000517796300228	0.000452020236393	8.34927790371e-08	0.000827323963481	0.000242069867988	5.40782657939e-06	4.47854493147e-06	5.43473658797e-05	3.56511498988e-07	0.00032987061557	6.72666284085e-05	9.09500353884e-05	3.27493542375e-06	0.000450730553666	0.000133579920521	0.000113097728696	2.84122915996e-05	0.00019733320357	0.000128335865204	7.92738570123e-05	9.76788893095e-05	1.74032445847e-05	4.6321336315e-08	0.000130422133782	3.46268455917e-05	6.13004442165e-06	0.000121038624673	0.000493345473299	0.000307796266795	2.26629690006e-07	0.000206656994462	0.000427730487423	0.000118412765808	5.40904950678e-06	0.000220252601407	0.000192354839347	9.57087307238e-07	0.000134145041397	0.000152373303118	2.04822724713e-06	0.000158111173824	0.000118303144403	5.78321885895e-06	1.52041935271e-05
0.000231759442874	0.000118457791785	2.80967691987e-05	0.000319276992284	0.000309924307787	3.42191895342e-07	0.0002882158083	0.00030212605856	2.1528047937e-07	0.00100904190759	0.000294903936065	4.34034836324e-05	6.19824584596e-05	0.000100244835551	1.04107819791e-07	0.000457396528799	0.000166570651849	0.00023905709282	5.80600936839e-06	0.000270407621368	0.000115312242006	7.1852150998e-05	1.02443276562e-05	8.45538483564e-05	0.000134517134187	0.000121433380653	9.96796071385e-05	0.000109742274723	1.10783758989e-06	0.000229989011072	1.37921397215e-05	9.43097992761e-06	2.82338965209e-05	0.000388858736366	0.000344999381357	6.179228106e-07	0.000271191981933	0.000321957244547	9.95815367228e-05	2.41567532092e-06	0.000218243889952	9.89045087681e-05	2.64306030608e-07	0.000110696677147	0.000252650713844	4.77996369527e-06	0.000154087121476	8.89698385428e-05	3.84283145099e-06	1.64849503574e-05
0.000244906950175	0.000133727205016	4.70337690019e-05	0.000295210533903	0.000275008467473	2.86415992041e-06	0.00035152102881	0.000282929529441	8.67203375593e-07	0.000910785456669	0.000329155954255	5.22090087723e-05	6.19015257859e-05	0.000100869914547	5.20738461465e-08	0.000321671629983	0.000142514764366	0.00018301714916	3.85135310438e-06	0.000265202184018	0.000128093985541	0.00014684616488	1.55307525522e-05	0.000129563804296	0.000100331479104	0.00015450437118	0.000115095758537	5.56753323179e-05	1.17089588626e-06	0.000210151285948	1.51039196209e-05	1.20869099091e-05	3.7899851311e-05	0.000443427656205	0.000321627943253	7.93513092049e-07	0.000200144102308	0.000318419893413	0.000118631532039	5.87585762641e-06	0.000310256839216	0.000150570186823	2.30854417516e-07	9.91674334963e-05	0.000255230766232	4.18358649137e-06	0.000134230593022	0.000192442816324	4.22827986442e-06	2.19000076895e-05
0.000320295203632	9.25042746142e-05	3.30692075164e-05	0.000285011574448	0.00025737954746	1.25661472027e-06	0.000345744973288	0.000267440883979	3.55749752703e-07	0.000908187473752	0.000295714077139	3.74076573619e-05	4.47557670402e-05	6.94154174093e-05	0.0	0.000405860780999	0.000295034377507	0.000180476371245	8.32853490549e-06	0.00026044687994	8.61792011252e-05	9.43470046941e-05	1.06468614723e-05	8.47534061585e-05	0.00010484996292	0.000240216741225	7.6522850527e-05	0.000150907529549	4.66870381454e-07	0.00021042659426	9.41244589949e-06	7.2167832593e-06	2.50776553435e-05	0.000361119876746	0.000314334621351	4.82699152361e-07	0.00024333900535	0.000317888496587	8.74247213172e-05	4.23028180819e-06	0.000265053629238	0.000101091334968	3.75671783989e-07	9.81860017495e-05	0.000273842461918	2.78667526773e-06	8.63095639653e-05	0.000125501963331	2.85460867057e-06	1.58516919695e-05
0.000230665473958	0.000166148559102	8.29922556497e-05	0.00031185120609	0.000308772684029	6.57879058882e-07	0.000383854284589	0.000303558769687	4.60254198041e-07	0.000965909486845	0.000284585943174	3.86695221164e-05	5.02434891522e-05	8.78180025976e-05	3.20930442555e-07	0.000390614554607	9.46113801493e-05	0.000133712429352	6.45060090133e-06	0.00025310493391	0.000179725760206	9.43753433412e-05	1.37997469955e-05	0.000104796227263	0.000113914402082	0.000129101398118	0.000129097825905	4.03445915346e-05	6.14964266861e-07	0.000242767519635	1.46919708915e-05	1.78488886998e-05	4.9938520104e-05	0.000326830493998	0.000394072041172	6.59437226954e-07	0.000221325216852	0.000343131037408	0.000131668435234	6.23156795448e-06	0.000247552706062	0.000179171338754	1.48928380532e-07	0.000104382708403	0.000263628443839	1.20821056613e-06	0.000203056284342	0.000127766539353	2.94652911642e-06	2.3888689692e-05
0.000187900586863	0.000140902245339	2.70079729645e-05	0.000311496826909	0.000303908785385	3.93417017715e-06	0.0004544497019	0.00033131411838	9.26749396469e-07	0.000853268342495	0.000353744541352	1.22464813231e-05	1.88161857628e-05	4.1478906914e-05	0.0	0.000247307879869	0.000100218993634	0.000132611552795	5.49425065915e-06	0.000250863687362	0.000136508964018	9.65928676893e-05	2.6053482709e-05	0.000141847395868	9.30298948471e-05	0.000111887689152	9.51876238782e-05	5.82895116621e-05	5.45664661066e-07	0.000257401498537	5.1301250891e-05	1.86743012229e-05	0.000104258319119	0.000426525837731	0.000330245575211	2.4640730474e-07	0.000230155321214	0.000330639492667	0.000148063414963	1.06999071454e-05	0.000165407391373	0.000153675274763	1.98224477184e-07	0.000114404893292	0.000213693809485	5.6988348963e-06	0.000184909791696	0.000107543454806	1.36896368392e-05	3.21797774725e-05
0.000270643088906	0.000147527325195	3.61377993919e-05	0.000281326824924	0.000251846771996	2.35858933703e-07	0.000285404064599	0.00024590553168	1.15317508584e-07	0.000993283309457	0.000278374584794	3.5914490948e-05	4.83338368977e-05	0.000149566279595	0.0	0.000343540958626	0.000122483585523	0.000180868347847	1.32500450728e-05	0.000271885466954	0.000156670386596	0.000112807940515	1.67674313326e-05	9.74671001705e-05	9.49799708368e-05	0.000117737808532	0.000100862997318	6.47197030322e-05	1.48858540608e-08	0.000173266796633	1.29579082883e-05	1.76296757884e-05	1.12304919121e-05	0.000260916505133	0.000316826342357	4.15544687378e-07	0.000231263409317	0.000295969725493	9.27311096617e-05	4.51886110138e-06	0.000221894847217	0.00011409817304	1.6565257138e-07	9.09535983008e-05	0.000249223348355	2.69694456545e-06	0.000172072345978	0.000155748202373	7.70318370565e-06	4.3345556865e-05
0.000212871834359	0.000113291758403	2.84122430642e-05	0.000262394540958	0.000226061200153	3.25879981889e-07	0.000262561740668	0.000244732285655	8.5314089627e-08	0.000931787930003	0.000298457983585	7.1056514307e-05	9.54771556554e-05	0.000134036898435	2.38770423366e-07	0.000303425236379	0.000122218218966	0.000179440840264	2.74630798928e-06	0.000221458469493	0.00012695502018	9.21094176915e-05	2.03079674697e-05	7.43436479784e-05	9.924521956e-05	0.000129269374421	0.000118067255132	7.47091429606e-05	6.03657530064e-07	0.000170914809562	1.24482778215e-05	6.78449262584e-06	1.86307495276e-05	0.00030476935624	0.000338636477851	1.45040877964e-06	0.000205228564476	0.000252757487675	0.00011272024502	5.57411268553e-06	0.000256242247061	0.000117941419005	0.0	8.12507617604e-05	0.000253508925613	2.41819049894e-06	0.000164781743474	0.000229667889101	1.11853539075e-05	9.64201882373e-06
0.000322303873647	0.000149984065316	4.39889310213e-05	0.000344633250753	0.000321431559994	9.04155780625e-07	0.000442243113837	0.000353355485738	1.61169162934e-07	0.000857237626527	0.000319304735825	9.29690411348e-06	1.71490116508e-05	6.39458841789e-05	0.0	0.000287814025448	0.000102708864412	0.000129714210212	1.22870241524e-05	0.000268423502798	0.000139291543658	0.000129973577635	2.91883110832e-05	0.000173656057796	7.43877720934e-05	0.000141086179102	0.000119787028696	4.68316114448e-05	1.23704014392e-07	0.000215474229505	1.75381892302e-05	1.96184106133e-05	6.19055966056e-05	0.000404868520686	0.000330778072769	5.76369452875e-08	0.000222257050396	0.000358901448911	0.000136754637655	7.28421297791e-06	0.000287661154639	0.00021114087005	2.85646181196e-06	0.000123797397454	0.000264473521206	4.15417354566e-06	0.000155970898489	0.000188297951942	8.53803931001e-06	2.99791137986e-05
0.00024657450139	0.000139177933888	5.16936446017e-05	0.000289548316362	0.000281906342362	4.01860859736e-06	0.000320201559743	0.00028336950631	1.55492455884e-06	0.000968092036544	0.000317817673949	6.11082246177e-05	7.66667316651e-05	0.000105771556529	1.08081349476e-08	0.000248823688748	7.67466855732e-05	0.000151779596178	6.8071893415e-06	0.000227882423517	0.000145215184293	9.2544965028e-05	1.36684019725e-05	0.000126444804407	7.63475891073e-05	0.000134008328137	0.000105769353576	3.61056027422e-05	2.7050591596e-06	0.000194962703743	2.02333742824e-05	1.51587585215e-05	5.1063711335e-05	0.000356203434025	0.000348831343415	2.04407627711e-08	0.000201603986367	0.000329207032485	9.68487632803e-05	1.0974698129e-05	0.000235673160162	0.00010345828405	1.85300983829e-07	9.40350263086e-05	0.000254794587834	4.024642984e-06	0.000189727542608	0.000147781791527	1.5201916067e-05	4.17570697101e-05
0.000243463594938	0.00018550179542	1.6557213214e-05	0.000311213486737	0.000284496590013	2.1937620339e-06	0.000345537435643	0.00028203348658	2.53409996661e-07	0.000876985646289	0.000329109712914	4.17052527129e-05	3.19578430259e-05	0.000131377009145	1.21338003084e-05	0.000330956630732	0.00014298911189	0.000215267556434	5.05484753524e-05	0.000271091551584	0.000171173188192	9.43517927085e-05	2.33750274798e-05	0.000133980096596	9.0589503134e-05	0.00014500101012	0.000129298399973	5.51160935075e-05	8.52083405853e-08	0.000249523771735	1.90399691191e-05	1.50336687065e-05	3.60135516917e-05	0.000316373397108	0.000409653403777	1.23426156453e-05	0.000224539292682	0.000336580525289	0.000173192567586	3.53168255752e-06	0.000248684106117	0.000138601806495	1.40633885756e-07	9.6738005475e-05	0.000224398302306	1.33576576557e-05	0.000180202225494	0.000113842887385	2.02502515767e-06	3.17496361006e-05
0.000190155508775	0.000122493029777	2.23948523046e-05	0.000256110023283	0.000227407286998	4.51776242388e-07	0.000224767082032	0.000229493806905	5.5641295945e-07	0.00080432442885	0.000314236029438	5.88096620536e-05	6.54951875946e-05	0.000105127317798	0.0	0.000202098896412	9.63494960431e-05	0.000133011290054	3.21639664156e-06	0.000245693104682	0.000121214386099	0.000104905364708	1.99588605179e-05	8.5287520387e-05	8.56921290641e-05	0.000131469356563	8.51258078014e-05	5.19187092849e-05	6.09311059097e-07	0.000158023258227	7.59830490113e-06	1.65046556233e-05	9.4562701228e-06	0.000292573438605	0.000280067301107	4.50669275803e-07	0.000233752002992	0.000269148437622	0.000105010693716	3.50850255464e-06	0.000261099375871	0.000129593500444	6.20120146745e-08	8.76734539105e-05	0.000210125010758	1.86380967226e-06	0.00014746544197	0.000134984211575	6.43009663298e-06	3.43982169085e-05
0.000215519138621	9.13489550674e-05	4.15602480225e-05	0.000302249642786	0.000300441072423	2.83940330614e-07	0.000368814996077	0.000300959950682	1.06299814971e-07	0.000974330775762	0.000337485974014	5.77529310791e-05	6.10437786338e-05	8.08011177298e-05	4.10388386353e-07	0.000254416317438	0.000103783031935	0.000119342232335	7.77830071764e-06	0.000213374963181	0.000113620399888	0.000105013206572	2.21388786697e-05	0.000131769168467	0.000103279464128	0.000101737579953	8.32592995227e-05	4.6292004764e-05	8.1770162462e-07	0.000182710879829	3.76245584885e-05	1.82028810226e-05	6.21945406202e-05	0.000394013844221	0.000344225038953	3.84733067988e-07	0.000193562973878	0.000322300942311	8.67623705271e-05	1.65090717696e-05	0.000247788791978	0.000121805373025	4.56504774426e-07	0.000107555824507	0.000211792622946	3.40663128249e-06	0.000172665244222	0.000170087516883	1.11624166893e-05	5.40782468274e-05
0.000255248891097	9.4437631051e-05	3.76766892159e-05	0.000243273327906	0.000237311981451	1.20221405948e-06	0.000260261577394	0.000233102957335	3.17393427119e-07	0.00100722054332	0.000267877289089	8.23656229986e-05	0.00010967109755	0.000171795659222	0.0	0.000361573775499	0.000142555076227	0.000173819326519	4.95173445732e-06	0.000220313401598	9.37281829534e-05	0.000109900812428	2.63820742034e-05	9.07703872263e-05	0.000146189984747	0.000129896145883	4.92039260278e-05	8.47765446098e-05	7.34122120147e-08	0.000185147827339	4.72196734075e-06	4.24675495876e-06	1.19751470943e-05	0.000275305956534	0.000345179973356	6.15928552835e-07	0.00021425942733	0.000287305284834	5.45677334352e-05	1.83572725352e-06	0.000280677679025	0.00010217984795	0.0	8.29121487486e-05	0.000231116774834	2.38557745988e-06	0.000148806993433	0.000207180215284	4.76680556579e-06	1.68939757972e-05
0.000333448873277	7.76809219424e-05	0.000129989437951	0.000238121828492	0.000202268854212	9.43818677854e-07	0.000207703009683	0.000204274313059	4.15309574003e-07	0.000911523437695	0.000281829732473	7.93687417378e-05	8.9278787614e-05	0.00019241807714	0.0	0.000243611506781	0.000121637523403	0.000180213095104	8.43034762038e-06	0.000183117912722	8.36292584652e-05	0.000119306301299	2.33987671136e-05	9.24549521188e-05	8.77274233703e-05	0.000147213540411	4.55017265657e-05	6.27379054582e-05	1.39038600793e-07	0.000163044869299	6.41722109634e-06	7.0254581692e-06	1.50418246201e-05	0.000296910208991	0.000267775722223	6.15711713199e-07	0.000198074702561	0.000229556152294	6.04226276091e-05	3.87096313099e-06	0.000326132903821	0.000111420161704	4.89288298154e-08	7.55955123803e-05	0.000209522300246	2.67215126135e-06	0.00012555979864	0.000213843753301	3.18359887594e-06	2.28466668313e-05
0.000234324243333	0.000111042406679	8.6074701736e-05	0.00029676854545	0.00028134500696	3.26650056569e-05	0.000358442622365	0.000312139020271	2.01569542199e-07	0.000862570759775	0.000323596006509	2.68696747071e-05	3.4161500128e-05	0.000107406477157	0.0	0.000291129742564	9.86201559001e-05	0.000128047894265	2.3551182659e-05	0.000240727864366	0.000156097452172	8.01416839298e-05	1.59130075309e-05	0.000120571365785	9.5528809985e-05	0.000134263011691	9.13923831888e-05	8.14643362454e-05	3.56107985588e-07	0.000277451950149	1.84513920131e-05	1.59942038845e-05	0.000102771932178	0.000309755560344	0.000335951871228	2.61602622582e-08	0.000189299534475	0.000288850534103	7.68921702483e-05	6.32793737786e-06	0.000207805118365	0.000142322192973	7.21587233955e-08	0.000103214573241	0.000230189076665	4.18305426502e-06	0.000199733606674	0.0001765133648	2.75814996489e-05	3.1463004666e-05
0.000240513186125	0.000103049236119	2.16447786896e-05	0.00030768405827	0.000296985604187	1.39545788255e-06	0.000343299654543	0.000310261291194	4.04199391506e-07	0.000870653132354	0.000295878598754	2.10355295941e-05	2.33799503811e-05	7.18894279823e-05	2.04178809369e-07	0.00027474540104	0.00014043047074	0.000147871897134	4.74707300471e-06	0.000259797329726	9.61610910175e-05	7.15603161042e-05	1.29506842078e-05	0.000107271417088	8.26989419211e-05	7.91321881381e-05	8.84567322662e-05	6.24599662047e-05	4.97137021712e-08	0.000177586220716	2.62164228224e-05	7.70401651261e-06	3.01516178194e-05	0.00039940633431	0.00029066359492	5.32510240836e-07	0.000229618326695	0.000312079547661	0.000117237472291	1.04521958422e-05	0.000269778254233	0.000158486692012	1.51145512928e-07	0.000111963056327	0.000222441300498	2.94779143288e-06	0.00011980486117	0.000122432649519	5.26271273289e-06	1.65460541425e-05
0.000276895668375	3.22147762641e-05	4.15184456564e-06	0.00022536947237	0.000198268519402	5.95507878231e-08	0.000186904744261	0.000174014306983	2.74063082221e-06	0.000769613224901	0.000244798804824	0.000130146794899	0.000122249754548	0.000160069380565	4.63069209212e-06	0.000184502948103	0.000114991370935	0.000203269178796	2.13713401172e-05	0.000190247326496	3.56940548275e-05	0.000149376899314	7.28412568709e-05	0.000181502119228	0.000145035148394	0.000205406900355	3.62701836255e-05	0.000141545747225	9.39465014796e-08	0.000213294750452	8.23582555682e-06	3.52496514823e-06	2.46654346965e-05	0.000258443335231	0.000331213677845	6.29297772743e-06	0.000205818670902	0.000203432945919	6.89340375598e-05	7.36600876896e-06	0.00046209729693	0.00016890589462	7.8120388327e-08	7.90921154424e-05	0.000233000006717	2.21753276187e-06	4.59406211174e-05	0.000279886200277	6.25217780805e-06	4.60143625521e-05
0.000202117776852	0.000132688171215	1.01978425802e-05	0.000304159677578	0.000304788232698	5.39640870109e-07	0.000386838218986	0.000335373332653	6.5466294221e-08	0.000883618530856	0.000327359929118	1.71426419751e-05	2.56196437631e-05	0.000110295349895	2.22338105238e-07	0.000312464612462	8.65107200098e-05	0.000139736681629	7.23693208234e-06	0.000256361736282	0.000156889144651	8.76275847069e-05	3.13833167048e-05	0.000130116503749	6.30736449187e-05	0.000131721092342	0.00010973939536	4.42531330488e-05	3.9284338953e-07	0.000215075913838	2.66619819943e-05	1.54604211018e-05	4.40088106134e-05	0.00038431027	0.000368763778994	1.23362295607e-07	0.000231578095511	0.000371293423937	0.000139576452946	4.38679996507e-06	0.000191349758075	0.000126854021352	3.82371627803e-07	0.000117153807942	0.00021778261245	3.27019414066e-06	0.000169080012846	8.44651813554e-05	1.09782435954e-05	3.32463777253e-05
0.000240632962804	0.000105515416593	2.15414628516e-05	0.000291315310662	0.000297665061307	1.66861634064e-05	0.00033633381824	0.000322364321928	8.05412140039e-08	0.000901728293143	0.000265574523066	1.0907601893e-05	1.44857644197e-05	4.91361535724e-05	1.70908615502e-07	0.000305688089455	0.000125915956776	0.000150922862345	5.18777925202e-06	0.000266643733893	9.76389741543e-05	6.17038001836e-05	1.63757184561e-05	0.000105727635863	7.20378070556e-05	0.000139601338417	6.24161625322e-05	0.000111165217944	1.81054888174e-07	0.000207464907694	1.07823970796e-05	1.08331326301e-05	5.74461908459e-05	0.000393259284456	0.000275996045185	1.91941466088e-07	0.000246849110584	0.000329096073799	0.000102489382067	9.46354047497e-06	0.000226902360717	0.000127492420594	5.55091213074e-06	0.00010771853132	0.000219951724077	1.0712718403e-05	0.000116424998568	9.31747898997e-05	1.51525767434e-05	1.92691132718e-05
0.000278898580715	6.28828566542e-05	8.36457221944e-05	0.000228992027267	0.000193166954642	1.06886298394e-07	0.000217656044158	0.000204217124187	3.54226298496e-08	0.00111477063099	0.000323994904478	0.000113741798695	0.000127212752941	0.000151128447963	7.27846617368e-08	0.000267953302569	0.000158199151646	0.000192964234825	4.76702128075e-06	0.000202019711291	6.46963390936e-05	0.000197391587952	1.64589086719e-05	6.81699271387e-05	0.000194845191538	0.000156475791278	3.8811596531e-05	0.000116726925228	5.91886226398e-07	0.000142504808115	1.00623459265e-05	4.61285449422e-06	1.39759515597e-05	0.000368942797602	0.000331030050636	8.48317799506e-07	0.00022927545086	0.000227672837097	6.00333625228e-05	1.21408211533e-06	0.000464356610065	0.000129749392538	9.07072342932e-07	7.73587388432e-05	0.000297425790335	1.15032798517e-06	7.20868946774e-05	0.000286478135695	5.11025525134e-06	1.5886923553e-05
0.000312440728745	0.000132267690812	7.71073645919e-05	0.000294847364917	0.000302535725115	7.32214786315e-06	0.000357219875322	0.00030981140188	9.36585050844e-07	0.00083005256273	0.0003425421879	3.10024894767e-05	0.000101048428249	7.64240728571e-05	3.51005429278e-07	0.000303064513947	0.000159888187425	0.000185112839812	7.30779504002e-06	0.000254868889392	0.000130245259428	8.33035126623e-05	1.42510381855e-05	0.000128376218012	6.96428555508e-05	0.000108967192247	0.000116078084419	4.06165301728e-05	0.0	0.000273291741	1.20498968707e-05	1.90250859106e-05	5.33442382014e-05	0.000347100672186	0.0004005686434	3.91554946571e-07	0.00023726760502	0.000323441643264	9.28369074419e-05	4.16308712005e-06	0.000179530000255	8.17232489332e-05	2.6165698815e-07	0.000108051715506	0.000226328529345	5.54856213122e-06	0.000191844732943	0.000241768243229	1.11376535407e-05	4.13559838402e-05
0.000186747365828	0.000111798226637	3.26593255927e-05	0.000255684332066	0.000232183665917	1.34357704122e-07	0.000237699819697	0.000229566280411	1.86886871117e-06	0.000788056063425	0.000351986422865	6.11030359444e-05	6.43625629828e-05	0.00012475896825	0.0	0.000205621857471	0.000108651769296	0.000153013275967	4.52255837607e-06	0.000239570229732	0.000134594518055	0.000132240675529	3.2510514285e-05	0.000120611264791	0.000110849753966	0.000182298469628	0.000120562264261	7.55575051096e-05	9.95220508655e-07	0.000222512379438	1.60516536874e-05	8.09832007019e-06	1.67373967689e-05	0.000347151684825	0.000341135918946	0.0	0.00020322722824	0.000242498934927	0.000118925965768	9.79160129685e-06	0.000242462630978	0.000102558870048	2.65195181435e-07	8.68771691463e-05	0.000241492572994	6.68506027102e-06	0.000167793771246	0.000149080584292	2.04450354083e-05	2.9716858933e-05
0.000434402391928	0.000110156689139	0.0002173506445	0.000262040203113	0.000217348290752	2.39315837009e-06	0.000257115404779	0.000251280659264	2.62969920018e-06	0.000798287624736	0.000336035785035	8.59102506144e-05	9.45892087757e-05	0.000145868255857	2.56176895654e-07	0.000270831358502	0.0001508593327	0.000260894480487	1.08356623571e-05	0.000252937972961	0.000129324703096	0.000167232772208	6.73289092514e-06	8.86947852531e-05	0.000159368167508	0.000164022183164	7.42916823245e-05	8.20556220136e-05	1.34899665006e-06	0.000191062641312	1.10711648869e-05	4.82294611082e-06	2.44707782113e-05	0.000341347940489	0.000292495018449	1.21708721265e-07	0.000246454346601	0.00026155348541	9.45281488864e-05	2.62943612199e-06	0.000333715429718	0.000135045730045	0.0	8.51332296804e-05	0.00021112505074	6.38864233272e-06	0.000110961164603	0.000218331068389	8.45805385405e-06	4.64460338045e-05
0.000244940951271	0.000180964897155	3.26410757933e-05	0.000297158483786	0.000271154983057	8.48149663131e-08	0.00031173756023	0.000268310610068	7.91588835349e-07	0.000879345817412	0.000328220506524	4.90659990694e-05	6.25537628531e-05	0.000106467757503	2.02553314118e-07	0.000357868023385	0.000131177970995	0.000196802335351	7.57033720827e-06	0.000280258779657	0.000161037547439	0.000109491606361	2.19938581662e-05	7.80756474846e-05	0.000109421515135	0.000107726592107	8.49246226572e-05	5.97892376643e-05	2.32231455381e-07	0.000180973384178	1.05762473216e-05	1.69283368848e-05	4.31284034895e-05	0.000334096388806	0.000329381713729	5.2796502032e-07	0.000224483093361	0.000279182390647	0.000142683230596	3.85038147198e-06	0.000218126148713	0.000135057883035	1.9607829156e-07	9.44727438172e-05	0.000250819788867	1.1557044008e-06	0.000183242038488	0.000162241074026	6.27199705134e-06	2.02836479904e-05
0.00021877669153	9.94948336224e-05	4.92252914234e-05	0.000227239004811	0.000197429762646	6.53295928991e-07	0.000211015367616	0.000215882456124	1.51505706498e-07	0.000981083508995	0.000328749437518	7.68869252036e-05	8.24049094345e-05	0.00019694501852	4.63225393328e-08	0.000280162326176	0.000148742571455	0.000139201394556	6.59311314784e-06	0.000207051002912	0.00012097574507	8.91577772821e-05	1.25292863757e-05	4.07038320436e-05	0.000119175746201	0.000117742871018	6.14397625296e-05	8.09112298704e-05	6.11833600265e-07	0.000133095770291	5.6133381815e-06	3.81733073626e-06	4.48830546312e-06	0.000307129806211	0.000313412561043	1.89835341591e-07	0.000189314589156	0.000224549306321	8.61344010077e-05	9.10193625791e-07	0.000278036517015	7.52970415224e-05	1.20824623426e-07	7.82884313407e-05	0.000248854676505	1.28842982948e-05	0.000137263133796	0.000190235832327	1.2431255803e-05	1.36630044947e-05
0.00021971037074	0.000116778588424	2.07201854241e-05	0.000312094700959	0.000306469848752	3.01654299437e-06	0.000389986481114	0.000310295250906	8.5946470533e-07	0.000931771687916	0.000291784793715	2.56598950405e-05	3.16168087417e-05	7.0417693494e-05	2.08026254739e-06	0.000306912109426	0.000102625175275	0.000155049101111	8.91111238046e-06	0.000228387007166	0.000101597506825	9.37669497981e-05	3.31222049539e-05	0.000155425002306	8.74867483611e-05	0.000130971242228	7.91983387301e-05	6.63792910876e-05	8.89517980591e-07	0.000224788670932	2.18478579876e-05	1.92524799422e-05	7.43032141852e-05	0.000389210411216	0.000345789523182	2.47457003135e-06	0.000228078857365	0.000338074375875	0.000109130280699	1.28919133889e-05	0.000314434670595	0.000217344405581	5.01465853302e-07	0.000113647500284	0.000237409018876	2.63210488249e-06	0.000178065203151	0.000207415469674	4.40467077794e-06	3.8723286046e-05
0.000268128443912	6.49145501646e-05	0.000137416055251	0.000248319584283	0.000211406606164	2.75774594144e-06	0.000220524266678	0.00021614882298	2.94834235496e-06	0.000875592566533	0.000295341431805	9.98009063928e-05	0.000113556624962	0.000176039938366	2.05582764537e-08	0.000288672549717	0.000132796994949	0.000191431340561	2.67883413979e-06	0.000213606007758	9.01532332163e-05	0.000144831866902	2.54867861885e-05	0.000109248011383	8.50051358103e-05	0.000138927213459	5.83362757348e-05	7.92589480525e-05	7.00022274595e-07	0.000190915237125	1.5719418248e-05	6.67210929979e-06	3.67776408778e-05	0.000298346052959	0.000312056686177	3.69100494963e-06	0.000231903472845	0.000229116301116	6.31815885618e-05	1.0206463281e-05	0.000357220359108	0.000131717171118	6.91907583875e-08	7.94358768978e-05	0.000246126216069	1.39224829413e-06	7.76396163042e-05	0.000265076340075	1.24567089057e-05	3.28928638468e-05
0.000306730275525	7.98609751319e-05	4.80419377595e-06	0.0003068007947	0.0003038253132	2.57728483189e-07	0.00038591195958	0.000306508829546	7.36562250759e-08	0.00101038603312	0.000330549104166	7.20427376324e-06	1.10642178638e-05	5.36706381104e-05	5.72936879693e-08	0.00051396004807	0.000258218337139	0.000219060952153	3.43477921695e-06	0.000293300541136	7.06622072091e-05	3.48018178836e-05	5.45353933394e-06	3.9329704959e-05	5.79750134588e-05	0.000278947152244	5.06838552158e-05	0.000190106818064	2.2558936915e-07	0.00022289666309	6.73857070457e-06	3.37749514645e-06	1.63403474803e-05	0.000420302290715	0.000320353007476	0.0	0.000296588789942	0.0004056647372	8.63255703229e-05	1.78122946345e-06	0.000315634965652	0.000138374303123	3.88108034471e-07	0.000123344509535	0.000313912968194	4.06668727552e-07	7.06468589788e-05	0.000174519265484	6.43843400071e-06	1.456080319e-05
0.000260915315706	6.94321881676e-05	2.51705956709e-05	0.000278308393583	0.000276821073323	2.17651521864e-07	0.000339380909778	0.000251453755552	4.14562346518e-07	0.00101354944095	0.000286101008753	5.57673845328e-05	6.67370545453e-05	7.59948032426e-05	0.0	0.000335509299806	0.00029221439122	0.000189256449587	2.32243620824e-06	0.00024891270867	7.32910928949e-05	7.75565005379e-05	1.35313745687e-05	0.000103128457017	7.0727314999e-05	0.000198456547693	4.15116641866e-05	0.000131562764643	5.03704469186e-08	0.000194711157286	1.13926561878e-05	4.74959426966e-06	2.04624853924e-05	0.00039670754057	0.000335078146423	1.19519483414e-06	0.0002314299332	0.000389566054559	8.03181400049e-05	9.59890532898e-06	0.000261077953469	0.000121091904249	4.54913589562e-07	0.000100355279909	0.00029390930121	9.14048712119e-07	8.62116597958e-05	0.000155425432729	4.73668877992e-06	1.40606293017e-05
0.00021157959178	0.000127712405558	1.2190601246e-05	0.000313841473707	0.000273293810075	1.11136418143e-06	0.000308276202593	0.000256585592166	6.32133549663e-07	0.00087205429073	0.000296805875886	3.7741963537e-05	4.12603858761e-05	9.87193297712e-05	5.58093705215e-07	0.000328348703567	0.000110839715017	0.000149769184745	9.99498875825e-06	0.000256562204208	0.000115197236743	9.7585666769e-05	2.33357333823e-05	0.000108941910656	8.40349332559e-05	0.00012126738266	6.76562866434e-05	6.90034441935e-05	8.83338303632e-07	0.000179254833477	1.57491151087e-05	1.1543706898e-05	5.31173796091e-05	0.000369799526457	0.000312386969029	1.87581783685e-06	0.00021120549368	0.000259314916202	0.000126742666446	4.57337549992e-06	0.000293502626207	0.000166716312245	7.37193862151e-07	9.91170249276e-05	0.000218630158316	1.98588692022e-06	0.0001575703085	0.000181123958139	1.53080432393e-05	2.69004301541e-05
0.000302568631469	9.23936310481e-05	4.64344495784e-05	0.000266455680414	0.000265352126525	6.52443251703e-07	0.00032716912685	0.000276042830776	1.9360722752e-07	0.000952746257569	0.000287783199265	6.77836939811e-05	6.50032470532e-05	0.000124582193595	2.29123098915e-06	0.000383035317929	0.000136327609324	0.000163995903246	1.89556059777e-05	0.000239182775724	9.8396742634e-05	0.000134982881893	2.15260158429e-05	9.51256825375e-05	0.000124284073765	0.000195255518414	9.23624093442e-05	6.57739136861e-05	0.0	0.000231656115218	2.88287891401e-05	6.91512537986e-06	3.50688349834e-05	0.000418159017416	0.000348228434882	3.44685216339e-06	0.00020556934776	0.000269345109363	0.000103044423362	3.79326189151e-06	0.000388811815718	0.000171106391133	6.31400705227e-07	9.36146060012e-05	0.000226624570975	5.6355681071e-06	0.000109025052787	0.000196540410874	8.47926227394e-07	2.45615266963e-05
0.000225217049038	0.000126001309912	2.90071223144e-05	0.000312204976709	0.000334322206301	4.29044502304e-07	0.000379739931515	0.000340528401564	2.5925274481e-07	0.000979683931377	0.000295542430519	4.53647512316e-05	5.61613389963e-05	7.52685470747e-05	4.12836415783e-08	0.000333819717784	0.00010726145649	0.000180100929517	7.33363339781e-06	0.000282998475463	0.000154877606774	9.36712866378e-05	1.34790735583e-05	0.000119268273123	8.25970081794e-05	0.000102904870488	7.77435589757e-05	4.49657235879e-05	8.52161680913e-07	0.000197040078274	2.24917715236e-05	1.338530668e-05	4.81614147737e-05	0.000398252000195	0.000324663472314	7.64551165235e-08	0.000240398094953	0.000352651807099	9.39474906832e-05	1.05075557682e-05	0.00022869229024	0.000129780576633	2.29714812441e-05	0.000118518243734	0.000205009265801	2.57821876409e-06	0.000163714402999	0.000168152512482	2.32984368637e-05	2.73416578391e-05
[truncated: 956 more rows]
[truncated: 36 more columns]
