# Supplementary material for: Inferring Aggregated Functional Traits from Metagenomic Data Using Constrained Non-negative Matrix Factorization: Application to Fiber Degradation in the Human Gut Microbiota
Source: PLoS Comput Biol. 2016 Dec 16;12(12):e1005252. doi: 10.1371/journal.pcbi.1005252 (PMC5161307; doi:10.1371/journal.pcbi.1005252)
Supplement: S2 tsv File — (TSV) [file pcbi.1005252.s005.tsv]

Tap&al 2009	Qin&al 2010	taxonomic_id	Name
0	1	563191	Acidaminococcus sp. D21
0	1	1203555	Acidaminococcus sp. HPA0509
0	1	349741	Akkermansia muciniphila ATCC BAA-835
1	0	445970	Alistipes putredinis DSM 17216
1	0	717959	Alistipes shahii WAL 8301
1	0	445972	Anaerotruncus colihominis DSM 17241
1	0	411901	Bacteroides caccae ATCC 43185
1	0	997873	Bacteroides caccae CL03T12C61
0	1	997874	Bacteroides cellulosilyticus CL02T12C19
0	1	537012	Bacteroides cellulosilyticus DSM 14838
0	1	470145	Bacteroides coprocola DSM 17136
0	1	547042	Bacteroides coprophilus DSM 18228 = JCM 13818
1	0	556260	Bacteroides dorei 5_1_36/D4
1	0	997875	Bacteroides dorei CL02T00C15
1	0	997876	Bacteroides dorei CL02T12C06
1	0	997877	Bacteroides dorei CL03T12C01
1	0	483217	Bacteroides dorei DSM 17855
1	0	665953	Bacteroides eggerthii 1_2_48FAA
1	0	483216	Bacteroides eggerthii DSM 20697
1	0	997888	Bacteroides finegoldii CL09T03C10
1	0	483215	Bacteroides finegoldii DSM 17565
1	0	457424	Bacteroides fragilis 3_1_12
1	0	997880	Bacteroides fragilis CL05T00C42
1	0	997881	Bacteroides fragilis CL05T12C13
1	0	1073386	Bacteroides fragilis HMW 610
1	0	1073388	Bacteroides fragilis HMW 616
1	0	471870	Bacteroides intestinalis DSM 17393
1	0	1121098	Bacteroides massiliensis B84634 = Timone 84634 = DSM 17679 = JCM 13223
1	0	1235788	Bacteroides massiliensis dnLKV3
1	0	665954	Bacteroides ovatus 3_8_47FAA
1	0	411476	Bacteroides ovatus ATCC 8483
1	0	997885	Bacteroides ovatus CL02T12C04
1	0	997886	Bacteroides ovatus CL03T12C18
1	0	702443	Bacteroides ovatus SD CMC 3f
0	1	484018	Bacteroides plebeius DSM 17135
1	0	457388	Bacteroides sp. 2_1_7
1	0	469590	Bacteroides sp. 2_2_4
1	0	457394	Bacteroides sp. 4_3_47FAA
1	0	457395	Bacteroides sp. 9_1_42FAA
1	0	556258	Bacteroides sp. D1
1	0	449673	Bacteroides stercoris ATCC 43183
1	0	1073351	Bacteroides stercoris CC31F
1	0	226186	Bacteroides thetaiotaomicron VPI-5482
1	0	1235785	Bacteroides thetaiotaomicron dnLKV9
1	0	411479	Bacteroides uniformis ATCC 8492
1	0	997889	Bacteroides uniformis CL03T00C23
1	0	997890	Bacteroides uniformis CL03T12C37
1	0	1235787	Bacteroides uniformis dnLKV2
1	0	435590	Bacteroides vulgatus ATCC 8482
1	0	997891	Bacteroides vulgatus CL09T03C04
1	0	702446	Bacteroides vulgatus PC510
1	0	1235786	Bacteroides vulgatus dnLKV7
1	0	997892	Bacteroides xylanisolvens CL03T12C04
1	0	702447	Bacteroides xylanisolvens SD CC 1b
1	0	702444	Bacteroides xylanisolvens SD CC 2a
1	0	657309	Bacteroides xylanisolvens XB1A
0	1	367928	Bifidobacterium adolescentis ATCC 15703
0	1	411481	Bifidobacterium adolescentis L2-32
0	1	703613	Bifidobacterium animalis subsp. animalis ATCC 25527
0	1	911598	Bifidobacterium animalis subsp. lactis BS 01
0	1	486409	Bifidobacterium animalis subsp. lactis HN019
0	1	1207543	Bifidobacterium bifidum IPLA 20015
0	1	398513	Bifidobacterium bifidum NCIMB 41171
0	1	883062	Bifidobacterium bifidum S17
0	1	1036735	Bifidobacterium breve CECT 7263
0	1	1074482	Bifidobacterium breve DPC 6330
0	1	518634	Bifidobacterium breve DSM 20213 = JCM 1192
0	1	1261072	Bifidobacterium breve JCP7499
0	1	326426	Bifidobacterium breve UCC2003
0	1	566552	Bifidobacterium catenulatum DSM 16992 = JCM 1194
0	1	871562	Bifidobacterium dentium ATCC 27679
0	1	401473	Bifidobacterium dentium Bd1
0	1	553191	Bifidobacterium dentium JCVIHMP022
1	0	391904	Bifidobacterium longum subsp. infantis ATCC 15697 = JCM 1222
1	0	1161744	Bifidobacterium longum subsp. longum 1-6B
1	0	1161745	Bifidobacterium longum subsp. longum 2-2B
1	0	1161904	Bifidobacterium longum subsp. longum 35B
1	0	722911	Bifidobacterium longum subsp. longum F8
0	1	547043	Bifidobacterium pseudocatenulatum DSM 20438 = JCM 1200
1	0	537007	Blautia hansenii DSM 20583
1	0	511680	Butyrivibrio crossotus DSM 2876
0	1	451640	Catenibacterium mitsuokai DSM 15897
0	1	469595	Citrobacter sp. 30_2
0	1	1173691	Citrobacter sp. A1
1	0	518636	Clostridium asparagiforme DSM 15981
0	1	445973	Clostridium bartlettii DSM 16795
0	1	997893	Clostridium bolteae 90A5
0	1	997894	Clostridium bolteae 90A9
0	1	997895	Clostridium bolteae 90B3
0	1	997896	Clostridium bolteae 90B7
0	1	411902	Clostridium bolteae ATCC BAA-613
1	0	742735	Clostridium clostridioforme 2_1_49FAA
1	0	999403	Clostridium clostridioforme 90A1
1	0	999404	Clostridium clostridioforme 90A3
1	0	999407	Clostridium clostridioforme 90A7
1	0	999409	Clostridium clostridioforme 90B1
1	0	428125	Clostridium leptum DSM 753
0	1	537013	Clostridium methylpentosum DSM 5476
1	0	500632	Clostridium nexile DSM 1787
1	0	411468	Clostridium scindens ATCC 35704
1	0	457396	Clostridium sp. 7_2_43FAA
1	0	411489	Clostridium sp. L2-50
1	0	411486	Clostridium sp. M62/1
1	0	411484	Clostridium sp. SS2/1
1	0	1042156	Clostridium sp. SY8519
1	0	411903	Collinsella aerofaciens ATCC 25986
0	1	469596	Coprobacillus sp. 29_1
0	1	665941	Coprobacillus sp. 3_3_56FAA
0	1	469597	Coprobacillus sp. 8_2_54BFAA
0	1	556262	Coprobacillus sp. D6
0	1	556270	Coprobacillus sp. D7
1	0	470146	Coprococcus comes ATCC 27758
1	0	411474	Coprococcus eutactus ATCC 27759
0	1	411464	Desulfovibrio piger ATCC 29098
1	0	742765	Dorea formicigenerans 4_6_53AFAA
1	0	411461	Dorea formicigenerans ATCC 27755
1	0	411462	Dorea longicatena DSM 13814
0	1	888066	Enterococcus casseliflavus ATCC 12755
0	1	565655	Enterococcus casseliflavus EC20
0	1	565652	Enterococcus casseliflavus EC30
0	1	565650	Enterococcus faecalis D6
0	1	565643	Enterococcus faecalis DS5
1	0	1157352	Enterococcus faecalis EnGen0111
1	0	1157353	Enterococcus faecalis EnGen0119
1	0	1157382	Enterococcus faecalis EnGen0198
1	0	749501	Enterococcus faecalis TX0102
1	0	491074	Enterococcus faecalis TX0104
0	1	565656	Enterococcus faecium 1,230,933
0	1	565663	Enterococcus faecium Com15
0	1	585035	Escherichia coli S88
0	1	439855	Escherichia coli SMS-3-5
0	1	364106	Escherichia coli UTI89
0	1	469598	Escherichia sp. 3_2_53FAA
0	1	518637	Eubacterium biforme DSM 3989
1	0	515620	Eubacterium eligens ATCC 27750
1	0	411469	Eubacterium hallii DSM 3353
1	0	1256908	Eubacterium ramulus ATCC 29099
1	0	515619	Eubacterium rectale ATCC 33656
1	0	657318	Eubacterium rectale DSM 17629
1	0	657317	Eubacterium rectale M104/1
1	0	657319	Eubacterium siraeum 70/3
1	0	428128	Eubacterium siraeum DSM 15702
1	0	717961	Eubacterium siraeum V10Sc8a
1	0	411463	Eubacterium ventriosum ATCC 27560
1	0	748224	Faecalibacterium cf. prausnitzii KLE1255
1	0	411483	Faecalibacterium prausnitzii A2-165
1	0	718252	Faecalibacterium prausnitzii L2-6
1	0	411485	Faecalibacterium prausnitzii M21/2
1	0	657322	Faecalibacterium prausnitzii SL3/3
0	1	657308	Gordonibacter pamelaeae 7-10-1-b
1	0	545696	Holdemania filiformis DSM 12042
0	1	507522	Klebsiella pneumoniae 342
0	1	478749	Marvinbryantia formatexigens DSM 14469
0	1	420247	Methanobrevibacter smithii ATCC 35061
0	1	521002	Methanobrevibacter smithii DSM 2374
0	1	483214	Methanobrevibacter smithii DSM 2375
0	1	500635	Mitsuokella multacida DSM 20544
1	0	435591	Parabacteroides distasonis ATCC 8503
1	0	999416	Parabacteroides distasonis CL03T12C09
1	0	999417	Parabacteroides distasonis CL09T03C24
1	0	999419	Parabacteroides johnsonii CL02T12C29
1	0	537006	Parabacteroides johnsonii DSM 18315
1	0	411477	Parabacteroides merdae ATCC 43184
1	0	999420	Parabacteroides merdae CL03T12C32
1	0	999421	Parabacteroides merdae CL09T00C40
0	1	537011	Prevotella copri DSM 18205
1	0	411467	Pseudoflavonifractor capillosus ATCC 29799
1	0	536231	Roseburia intestinalis L1-82
1	0	657315	Roseburia intestinalis M50/1
1	0	718255	Roseburia intestinalis XB6B4
1	0	622312	Roseburia inulinivorans DSM 16841
1	0	657321	Ruminococcus bromii L2-63
1	0	411470	Ruminococcus gnavus ATCC 29149
1	0	1073375	Ruminococcus gnavus CC55_001C
1	0	471875	Ruminococcus lactaris ATCC 29176
1	0	1073376	Ruminococcus lactaris CC59_002D
1	0	657314	Ruminococcus obeum A2-162
1	0	411459	Ruminococcus obeum ATCC 29174
1	0	457412	Ruminococcus sp. 5_1_39BFAA
1	0	1095771	Ruminococcus sp. JC304
1	0	657323	Ruminococcus sp. SR1/5
1	0	411460	Ruminococcus torques ATCC 27756
1	0	657313	Ruminococcus torques L2-14
1	0	1051074	Streptococcus thermophilus JIM 8232
1	0	322159	Streptococcus thermophilus LMD-9
1	0	264199	Streptococcus thermophilus LMG 18311
1	0	1187956	Streptococcus thermophilus MN-ZLW-002
1	0	767463	Streptococcus thermophilus ND03
1	0	411471	Subdoligranulum variabile DSM 15176
1	0	483218	[Bacteroides] pectinophilus ATCC 43243
