# Supplementary material for: Inferring Aggregated Functional Traits from Metagenomic Data Using Constrained Non-negative Matrix Factorization: Application to Fiber Degradation in the Human Gut Microbiota
Source: PLoS Comput Biol. 2016 Dec 16;12(12):e1005252. doi: 10.1371/journal.pcbi.1005252 (PMC5161307; doi:10.1371/journal.pcbi.1005252)
Supplement: S3 tsv File — This file contains the constraint matrix FΔ, storing the coefficients of the 38 constraints on the 86 entries of the CAFTs. (TSV) [file pcbi.1005252.s006.tsv]

Compound_Name/Markers	1	2	3	4	5	6	7	8	9	10	11	12	13	14	15	16	17	18	19	20	21	22	23	24	25	26	27	28	29	30	31	32	33	34	35	36	37	38	39	40	41	42	43	44	45	46	47	48	49
10-FormylTHF	0	0	0	0	0	0	0	0	0	0	0	0	0	0	0	0	0	0	0	0	0	0	0	0	0	0	0	0	0	0	0	0	0	0	0	0	0	0	0	0	0	0	0	0,0034384006	-0,0444412284	0	0	0	0
2Dehydro3deoxyDgluconate	0	0	0	0	0	0	0	0	0	0	0	0	0	0	0	-0,0601618061	0	0,006339344	0	0	0	0	0	0	0	0	0	0	0	0	0	0	0	0	0	0	0	0	0	0	0	0	0	0	0	0	0	0	0
5,10MethenylTHM	0	0	0	0	0	0	0	0	0	0	0	0	0	0	0	0	0	0	0	0	0	0	0	0	0	0	0	0	0	0	0	0	0	0	0	0	0	0	0	0	0	0	0	0	0	0	0	0	0
5,10MethylTHM	0	0	0	0	0	0	0	0	0	0	0	0	0	0	0	0	0	0	0	0	0	0	0	0	0	0	0	0	0	0	0	0	0	0	0	0	0	0	0	0	0	0	0	0	0	0	0	0	0
5FTHM	0	0	0	0	0	0	0	0	0	0	0	0	0	0	0	0	0	0	0	0	0	0	0	0	0	0	0	0	0	0	0	0	0	0	0	0	0	0	0	0	0	0	0	0	0	0	0	0	0
5MethylCoM	0	0	0	0	0	0	0	0	0	0	0	0	0	0	0	0	0	0	0	0	0	0	0	0	0	0	0	0	0	0	0	0	0	0	0	0	0	0	0	0	0	0	0	0	0	0	0	0	0
5MethylTHM	0	0	0	0	0	0	0	0	0	0	0	0	0	0	0	0	0	0	0	0	0	0	0	0	0	0	0	0	0	0	0	0	0	0	0	0	0	0	0	0	0	0	0	0	0	0	0	0	0
Acetyl-CoA	0	0	0	0	0	0	0	0	0	0	0	0	0	0	0	0	0	0	0	0	0	0	0	0	0	0	0	0	0	0	0	0,0004181058	0,0015569108	0,0115702651	0,0125546222	-0,0031825684	-0,1642612645	0	-0,0682067759	0,0003150013	0	0	0	0	0,0088882457	0	0	0	0
AcetylP	0	0	0	0	0	0	0	0	0	0	0	0	0	0	0	0	0	0	0	0	0	0	0	0	0	0	0	0	0	0	0,0006168922	0	0	0	0	0,0001591284	0,0082130632	-0,107747629	0	0	0	0	0	0	0	0	0	0,0073624196	0,0004414667
ButanoylP	0	0	0	0	0	0	0	0	0	0	0	0	0	0	0	0	0	0	0	0	0	0	0	0	0	0	0	0	0	0	0	0	0	0	0	0	0	0	0	0	0,0111042254	-0,0235954914	0	0	0	0	0	0	0
D-Altronate	0	0	0	0	0	0	0	0	0	0	0	0	0	0	0	0	0,0055102602	-0,0633934405	0	0	0	0	0	0	0	0	0	0	0	0	0	0	0	0	0	0	0	0	0	0	0	0	0	0	0	0	0	0	0
D-Gly1,3P2	0	0	0	0	0	0,0001236358	0,0106442456	-0,047104048	0	0	0	0	0	0	0	0	0	0	0	0	0	0	0	0	0	0	0	0	0	0	0	0	0	0	0	0	0	0	0	0	0	0	0	0	0	0	0	0	0
D-Gly3P	0	0	0,0017424211	0,0101432628	0,0096719495	-0,0037090737	-0,3193273667	0	-0,0033044078	0	0	0	0	0	0,0002629608	0,0120323612	0	0	0,000704898	0	0	0	0	0	0	0	0,0032297553	0,0035866484	0,0002394735	0,0077344071	0,0006168922	0	0	0	0	0	0	0	0	0	0	0	0	0	0	0	0	0	0
Gly2P	0	0	0	0	0	0	0	0	0	0,0345017889	-0,1634665397	0	0	0	0	0	0	0	0	0	0	0	0	0	0	0	0	0	0	0	0	0	0	0	0	0	0	0	0	0	0	0	0	0	0	0	0	0	0
GlyP	0	0	0,0017424211	0,0101432628	-0,0967194951	0	0	0	0	0	0	0	0	0	0	0	0	0	0	0	0	0	0	0,0045077177	0,0045467482	0	0	0	0	0	0	0	0	0	0	0	0	0	0	0	0	0	0	0	0	0	0	0	0
Glycerate3P	0	0	0	0	0	0	0	0,0094208096	0,0001101469	-0,3450178889	0	0	0	0	0	0	0	0	0	0	0	0	0	0	0	0	0	0	0	0	0	0	0	0	0	0	0	0	0	0	0	0	0	0	0	0	0	0	0
L-Fuculose	0	0	0	0	0	0	0	0	0	0	0	0	0	0	0	0	0	0	0	0	0	0,0042737997	-0,0060346649	0	0	0	0	0	0	0	0	0	0	0	0	0	0	0	0	0	0	0	0	0	0	0	0	0	0
L-Ribulose	0	0	0	0	0	0	0	0	0	0	0	0	0	0	0	0	0	0	0	0	0	0	0	0	0	0,0057886281	-0,0161487767	-0,0179332418	-0,0011973674	0	0	0	0	0	0	0	0	0	0	0	0	0	0	0	0	0	0	0	0
Pyruvate	0	0	0	0	0	0	0	0	0	0	0,0108977693	0	0	0	0,0002629608	0,0120323612	0	0	0,000704898	0	0	0	0	0	0	0	0	0	0	0	0	-0,0020905288	-0,0077845541	-0,0578513256	-0,0627731109	0	0	0	0	0	0	0	0	0	0	-0,0010143443	-0,0284568432	0	0
10-FormylTHF	0	0	0	0	0	0	0	0	0	0	0	0	0	0	0	0	0	0	0	0	0	0	0	0	0	0	0	0	0	0	0	0	0	0	0	0	0	0	0	0	0	0	0	-0,0687680127	0,0088882457	0	0	0	0
5,10MethenylTHM	0	0	0	0	0	0	0	0	0	0	0	0	0	0	0	0	0	0	0	0	0	0	0	0	0	0	0	0	0	0	0	0	0	0	0	0	0	0	0	0	0	0	0	0	0	0	0	0	0
5,10MethylTHM	0	0	0	0	0	0	0	0	0	0	0	0	0	0	0	0	0	0	0	0	0	0	0	0	0	0	0	0	0	0	0	0	0	0	0	0	0	0	0	0	0	0	0	0	0	0	0	0	0
5FTHM	0	0	0	0	0	0	0	0	0	0	0	0	0	0	0	0	0	0	0	0	0	0	0	0	0	0	0	0	0	0	0	0	0	0	0	0	0	0	0	0	0	0	0	0	0	0	0	0	0
5MethylCoM	0	0	0	0	0	0	0	0	0	0	0	0	0	0	0	0	0	0	0	0	0	0	0	0	0	0	0	0	0	0	0	0	0	0	0	0	0	0	0	0	0	0	0	0	0	0	0	0	0
5MethylTHM	0	0	0	0	0	0	0	0	0	0	0	0	0	0	0	0	0	0	0	0	0	0	0	0	0	0	0	0	0	0	0	0	0	0	0	0	0	0	0	0	0	0	0	0	0	0	0	0	0
Acetoacetyl-CoA	0	0	0	0	0	0	0	0	0	0	0	0	0	0	0	0	0	0	0	0	0	0	0	0	0	0	0	0	0	0	0	0	0	0	0	0	0	0	-0,017051694	0,0003150013	0,0111042254	0	6,39E-005	0	0	0	0	0	0
Acetyl-CoA	0	0	0	0	0	0	0	0	0	0	0	0	0	0	0	0	0	0	0	0	0	0	0	0	0	0	0	0	0	0	0	-0,0020905288	-0,0077845541	-0,0578513256	-0,0627731109	0,0001591284	0,0082130632	0	0,0034103388	-0,0015750063	0	0	0	0	-0,0444412284	0	0	0	0
AcetylP	0	0	0	0	0	0	0	0	0	0	0	0	0	0	0	0	0	0	0	0	0	0	0	0	0	0	0	0	0	0	-0,0061689225	0	0	0	0	-0,0015912842	-0,0821306322	0,0107747629	0	0	0	0	0	0	0	0	0	-0,0736241957	-0,0044146671
ButanoylP	0	0	0	0	0	0	0	0	0	0	0	0	0	0	0	0	0	0	0	0	0	0	0	0	0	0	0	0	0	0	0	0	0	0	0	0	0	0	0	0	-0,0555211268	0,0047190983	0	0	0	0	0	0	0
D-Altronate	0	0	0	0	0	0	0	0	0	0	0	0	0	0	0	0	-0,0551026015	0,006339344	0	0	0	0	0	0	0	0	0	0	0	0	0	0	0	0	0	0	0	0	0	0	0	0	0	0	0	0	0	0	0
D-Gly1,3P2	0	0	0	0	0	-0,000618179	-0,0532212278	0,0094208096	0	0	0	0	0	0	0	0	0	0	0	0	0	0	0	0	0	0	0	0	0	0	0	0	0	0	0	0	0	0	0	0	0	0	0	0	0	0	0	0	0
D-Gly3P	0	0	-0,0087121053	-0,0507163141	-0,0483597476	0,0001236358	0,0106442456	0	0,0001101469	0	0	0	0	0	-0,001314804	-0,0601618061	0	0	-0,0035244899	0	0	0	0	0	0	0	-0,0161487767	-0,0179332418	-0,0011973674	-0,0386720356	-0,0030844612	0	0	0	0	0	0	0	0	0	0	0	0	0	0	0	0	0	0
Galactose1P	0	0	0	0	0	0	0	0	0	0	0	0	0	0	0	0	0	0	0	-0,0899099234	0,0044708506	0	0	0	0	0	0	0	0	0	0	0	0	0	0	0	0	0	0	0	0	0	0	0	0	0	0	0	0
Gly2P	0	0	0	0	0	0	0	0	0	-0,1725089444	0,0108977693	0	0	0	0	0	0	0	0	0	0	0	0	0	0	0	0	0	0	0	0	0	0	0	0	0	0	0	0	0	0	0	0	0	0	0	0	0	0
GlyP	0	0	-0,0174242105	-0,1014326283	0,0096719495	0	0	0	0	0	0	0	0	0	0	0	0	0	0	0	0	0	0	-0,0450771771	-0,0454674823	0	0	0	0	0	0	0	0	0	0	0	0	0	0	0	0	0	0	0	0	0	0	0	0
Glycerate3P	0	0	0	0	0	0	0	-0,141312144	-0,0016522039	0,0345017889	0	0	0	0	0	0	0	0	0	0	0	0	0	0	0	0	0	0	0	0	0	0	0	0	0	0	0	0	0	0	0	0	0	0	0	0	0	0	0
L-Fuculose	0	0	0	0	0	0	0	0	0	0	0	0	0	0	0	0	0	0	0	0	0	-0,0213689983	0,001206933	0	0	0	0	0	0	0	0	0	0	0	0	0	0	0	0	0	0	0	0	0	0	0	0	0	0
Pyruvate	0	0	0	0	0	0	0	0	0	0	-0,1089776931	0	0	0	-0,002629608	-0,1203236122	0	0	-0,0070489798	0	0	0	0	0	0	0	0	0	0	0	0	0,0004181058	0,0015569108	0,0115702651	0,0125546222	0	0	0	0	0	0	0	0	0	0	0,0002028689	0,0056913686	0	0
[truncated: 38 more columns]
