# Supplementary material for: Inferring Aggregated Functional Traits from Metagenomic Data Using Constrained Non-negative Matrix Factorization: Application to Fiber Degradation in the Human Gut Microbiota
Source: PLoS Comput Biol. 2016 Dec 16;12(12):e1005252. doi: 10.1371/journal.pcbi.1005252 (PMC5161307; doi:10.1371/journal.pcbi.1005252)
Supplement: S1 Table — This file details the hypotheses underlying the selection of functional markers and metabolites representing simple sugar anaerobic fermentation in the human gut (sheet Reactions and KOs) and provides the list of the GH and PL selected in the model (sheet GH and PL). (XLSX) [file pcbi.1005252.s007.xlsx]

## Sheet: Reactions and KOs
Reaction number	Description	Naming convention	Reaction to which the KO is linked (if different from column B)	Series of reactions for which the KO is used as a marker (if different from column D)	Reaction References in Kegg	Kegg Orthology
1	Mannose-->Glucose	Mannose is D-Mannose 6-phosphate Glucose is a generic name used for several closely related metabolites. Here, it stands for β-D-Fructose 6-phosphate	D-Mannose 6-phosphate <=> β-D-Fructose 6-phosphate	/	R01819	K01809
2	Fructose-->Glucose	Fructose is D-Fructose 1-phosphate Here, Glucose stands for β-D-Fructose 1,6-bisphosphate	ATP + D-Fructose 1-phosphate <=> ADP + β-D-Fructose 1,6-bisphosphate	/	R02071	K00882
3	Glucose-->Glyceraldehyde 3-phosphate+Dihydroxyacetone phosphate	Here, Glucose stands for β-D-Fructose 6-phosphate and β-D-Fructose 1,6-bisphosphate	β-D-Glucose 6-phosphate <=> β-D-Fructose 6-phosphate <=>α-D-Glucose 6-phosphate	β-D-Fructose 6-phosphate<=>β-D-Fructose 1,6-bisphosphate <=> Dihydroxyacetone phosphate + D-Glyceraldehyde 3-phosphate	R03321/R02740/R02739	K06859
4	Glucose-->Glyceraldehyde 3-phosphate+Dihydroxyacetone phosphate				R03321/R02740/R02739	K01810
5	Dihydroxyacetone phosphate-->Glyceraldehyde 3-phosphate		/	/	R01015	K01803
6	Glyceraldehyde 3-phosphate-->Glycerate1,3 di-phosphate		/	/	R01063/R01061	K00150
7	Glyceraldehyde 3-phosphate-->Glycerate1,3 di-phosphate				R01061	K00134
8	Glycerate1,3 di-phosphate-->Glycerate3-phosphate		/	/	R01512	K00927
9	Glyceraldehyde 3-phosphate-->Glycerate 3-phosphate		/	/	R01058	K00131
10	Glycerate3-phosphate-->Glycerate 2-phosphate		/	/	R01518	K01834
11	Glycerate 2-phosphate-->Pyruvate		2-Phospho-D-glycerate <=> Phosphoenolpyruvate	2-Phospho-D-glycerate <=> Phosphoenolpyruvate <=>Pyruvate	R00658	K01689
12	Glucose-->D-Glucono-1,5-lactone 6-phosphate	Here Glucose stands for β-D-Glucose 6-phosphate	β-D-Glucose 6-phosphate + NADP+ <=> D-Glucono-1,5-lactone 6-phosphate	/	R00835/R02736	K00036
13	D-Glucono-1,5-lactone 6-phosphate-->D-Gluconate 6-phosphate		/	/	R02035	K01057
14	D-Glucono-1,5-lactone 6-phosphate-->D-Gluconate 6-phosphate				R02035	K07404
15	D-Gluconate 6-phosphate-->Pyruvate+Glyceraldehyde 3-phosphate		D-Gluconate 6-phosphate <=> 2-Dehydro-3-deoxy-D-Gluconate 6-phosphate	D-Gluconate 6-phosphate <=> 2-Dehydro-3-deoxy-D-Gluconate 6-phosphate <=> Pyruvate+Glyceraldehyde 3-phosphate	R02036	K01690
16	2-Dehydro-3-deoxy-D-gluconate-->Pyruvate+Glyceraldehyde 3-phosphate		2-Dehydro-3-deoxy-D-gluconate <=> 2-Dehydro-3-deoxy-6-phospho-D-gluconate	2-Dehydro-3-deoxy-D-gluconate<=>2-Dehydro-3-deoxy-6-phospho-D-gluconate <=> Pyruvate+Glyceraldehyde 3-phosphate	R01541	K00874
17	D-galacturonate-->D-Altronate		D-Tagaturonate <=> D-Altronate	D-galacturonate<=>D-Tagaturonate <=> D-Altronate	R02555	K00041
18	D-Altronate --> 2-Dehydro-3-deoxy-6-phospho-D-gluconate		/	/	R01540	K01685
19	Galactose-->Pyruvate+Glyceraldehyde 3-phosphate		2-Dehydro-3-deoxy-D-galactonate <=> 2-Dehydro-3-deoxy-6-phospho-D-galactonate	D-galactose<=>D-Galactonono-1,4/5-lactone<=>D-Galactonate<=> 2-Dehydro-3-deoxy-D-galactonate <=> 2-Dehydro-3-deoxy-6-phospho-D-galactonate <=>Pyruvate + D-Glyceraldehyde 3-phosphate	R03387	K00883
20	Galactose-->Galactose 1-phosphate	Galactose is D-Galactose Galactose 1-phosphate is α-D-Galactose 1-phosphate	D-Galactose <=> α-D-Galactose	D-Galactose <=> α-D-Galactose<=>α-D-Galactose 1-phosphate	R01092	K00849
21	Galactose 1-phosphate-->Glucose	Here, Glucose stands for α-D-Glucose 6-phosphate	UDP-glucose + α-D-Galactose 1-phosphate <=> D-Glucose 1-phosphate + UDP-α-D-galactose	α-D-Galactose 1-phosphate <=> UDP-α-D-galactose<=>UDP-glucose <=> D-Glucose 1-phosphate<=>α-D-Glucose 6-phosphate	R00955	K00965
22	L-Fucose-->L-Fuculose		/	/	R03163	K01818
23	L-Fuculose-->L-Fuculose 1-phosphate		/	/	R03241	K00879
24	L-Fuculose 1-phosphate-->Dihydroxyacetone phosphate+L-Lactaldehyde		/	/	R02262	K01628
25	L-Rhamnose-->Dihydroxyacetone phosphate+L-Lactaldehyde		L-Rhamnose <=> L-Rhamnulose	L-Rhamnose <=> L-Rhamnulose<=> L-Rhamnulose <=> L-Rhamnulose 1-phosphate <=> Dihydroxyacetone phosphate + L-Lactaldehyde	R02437	K01813
26	L-Arabinose-->L-Ribulose		/	/	R01761	K01804
27	L-Ribulose-->Glyceraldehyde 3-phosphate		L-Ribulose 5-phosphate <=> D-Xylulose 5-phosphate	L-Ribulose<=>L-Ribulose 5-phosphate<=> D-Ribulose 5-phosphate<=> Xylulose 5-phosphate<=>Glyceraldehyde 3-phosphate	R05850	K01786
28					R05850	K03077
29					R05850	K03080
30	D-Xylose-->Glyceraldehyde 3-phosphate		D-Xylose <=> D-Xylulose	D-Xylose <=> D-Xylulose<=>D-Xylulose 5-phosphate<=>Glyceraldehyde 3-phosphate	R01432	K00854
31	Glucose-->Acetyl phosphate+Glyceraldehyde 3-phosphate	Here Glucose stands for D-Fructose-6-phosphate	D-Fructose 6-phosphate <=> Acetyl phosphate + D-Erythrose 4-phosphate D-Xylulose 5-phosphate <=> Acetyl phosphate + D-Glyceraldehyde 3-phosphate	D-Fructose 6-phosphate<=> Acetyl phosphate + D-Erythrose 4-phosphate<=> D-sedohetpulose 7-phosphate<=>D-ribose 5 phosphate<=> D-ribulose 5-phosphate<=>D-Xylose 5-phosphate<=>D-xylulose 5-phophate<=> Acetyl phosphate + D-Glyceraldehyse 3-phosphate	R01621/R00761	K01621
32	Pyruvate-->Acetyl-CoA		/	/	R01196	K00169/K00170 /K00171/K00172
33	Pyruvate-->Acetyl-CoA		S-Acetyldihydrolipoamide-E<=> Acetyl-CoA	Pyruvate <=> 2-(alpha-Hydroxyethyl)thiamine diphosphate <=> S-Acetyldihydrolipoamide-E<=> Acetyl-CoA	R02569	K00627
34	Pyruvate-->Acetyl-CoA		/	/	R01196	K03737
35	Pyruvate-->Acetyl-CoA+Formate		/	/	R00212	K00656
36	Acetyl-CoA-->Acetyl phosphate		/	/	R00230	K04020
37	Acetyl-CoA-->Acetyl phosphate				R00230	K00625
38	Acetyl phosphate-->Acetate		/	/	R00315	K00925
39	Acetyl-CoA-->Acetoacetyl-CoA		/	/	R00238	K00626
40	Acetoacetyl-CoA-->Acetyl-CoA		Butanoyl-CoA + Acetate <=> Butanoate + Acetyl-CoA	Acetoacetyl-CoA <=>(S)-3-Hydroxybutanoyl-CoA<=>Crotonoyl-CoA<=> Butanoyl-CoA Butanoyl-CoA + Acetate <=> Butanoate + Acetyl-CoA	R01179	K01034/K01035
41	Acetoacetyl-CoA-->Butanoyl phosphate		Butanoyl-CoA <=> Butanoyl phosphate	Acetoacetyl-CoA<=>(S)-3-Hydroxybutanoyl-CoA<=>Crotonoyl-CoA <=> Butanoyl-CoA <=> Butanoylphosphate	R01174	K00634
42	Butanoyl phosphate-->Butanoate		/	/	R01688	K00929
43	Acetoacetyl-CoA-->Acetone		/	/	R01366	K01574
44	Formate-->10-Formyltetrahydrofolate		/	/	R00943	K01938/K00288/K01491
45	10-Formyltetrahydrofolate-->Acetyl-CoA		5,10-Methylenetetrahydrofolate<=>5-Methyltetrahydrofolate	10-Formyltetrahydrofolate<=>5,10-Methenyltetrahydrofolate<=> 5,10-Methylenetetrahydrofolate<=>5-Methyltetrahydrofolate<=>Acetyl-CoA	R01224/R07168	K00297
46	Pyruvate-->Butanediol		(R)-Acetoin <=> Diacetyl (R,R)-Butane-2,3-diol <=> (R)-Acetoin meso-2,3-Butanediol <=> (S)-Acetoin	Pyruvate <=> (S)-2-Acetolactate <=> 2-Acetoin <=> Butane-diol	R02855/R02946/R10504	K00004/K03366
47	Pyruvate-->Lactate	Lactate is L-Lactate	/	/	R00703	K00016
48	Lactate-->Acetyl phosphate+Propanoate		(R)-Methylmalonyl-CoA <=> Succinyl-CoA	L-Lactate<=>Pyruvate<=>Oxaloacetate<=>(S)-malate<=> Fumarate<=>Succinate<=>Succinyl-Coa<=>(R)methylmalonyl-Coa <=>methylmalony-Coa<=>propanoyl-Coa This pathway needs to be associated with Lactate<=>Pyruvate<=> acetyl-Coa<=>Acetyl-phosphate<=>Acetate Hence we link the production of Propanoate with the production of Acetyl phosphate	R00833	K01847
49	Lactate-->Acetyl phosphate+Propanoate				R00833	K01848/K01849
50	Lactate-->Propanoate		Lactoyl-CoA + Propanoate <=> L-Lactate + Propanoyl-CoA	This reaction occurs at the beginning and the end of the pathway : Lactate<=>Lactoy-CoA<=>Acryloyl-CoA<=>Propanoyl-CoA	R01449	K01026
51	Formate-->5-Formyl-5,6,7,8-tetrahydromethanopterin		Formylmethanofuran <=> 5-Formyl-5,6,7,8-tetrahydromethanopterin	Lactate<=>Co2<=>Formylmethanofuran<=> 5-Formyl-5,6,7,8-tetrahydromethanopterin	R03390	K00672
52	5-Formyl-5,6,7,8-tetrahydromethanopterin-->5,10-Methenyltetrahydromethanopterin		/	/	R03464	K01499
53	5,10-Methenyltetrahydromethanopterin-->5,10-Methylenetetrahydromethanopterin		/	/	R04456	K00319
54	5,10-Methenyltetrahydromethanopterin-->5,10-Methylenetetrahydromethanopterin				R04455	K13942
55	5,10-Methylenetetrahydromethanopterin-->5-Methyl-5,6,7,8-tetrahydromethanopterin		/	/	R04464	K00320
56	5-Methyl-5,6,7,8-tetrahydromethanopterin-->Methyl-CoM	Methyl-CoM is 2-(Methylthio)ethanesulfonate	/	/	R04347	K00577/K00578/K00579/ K00580/K00581/K00582/ K00583/K00584
57	Methyl-CoM-->Methane		/	/	R04541	K00399/K00401/K00402
58	L-Lactaldehyde-->Propane 1,2-diol		L-Lactaldehyde<=>Propane 1,2-diol	L-Lactaldehyde<=>Propane 1,2-diol	R02376	K01699/K13919/K13920
59	Propane 1,2-diol-->Propanoate		Propanal <=> Propanoyl Coa	Propane 1,2-diol <=>Propanal <=> Propanoyl Coa <=> Propanoyl phosphate<=>Propanoate	R09097	K13922
60	Acetyl-CoA-->Acetyl phosphate		/	/	R00230	K13788
61	Acetyl-CoA-->Acetyl phosphate		/	/	R00230	K15024

## Sheet: GH and PL
List of selected GH and PL
GH3
GH5
GH8
GH9
GH10
GH13
GH16
GH26
GH28
GH30
GH32
GH39
GH43
GH44
GH48
GH51
GH74
GH91
GH94
GH115
GH120
GH127
PL1
PL9
PL11
